# Supplementary material for: Quantitative proteomic dataset of mouse caput epididymal epithelial cells exposed to acrylamide in vivo
Source: Data Brief. 2022 Mar 8;42:108032. doi: 10.1016/j.dib.2022.108032 (PMC8980551; doi:10.1016/j.dib.2022.108032)
Supplement: Supplementary file 2 [file mmc2.xlsx]

## Sheet: Proteome
Table S1: Summary of mouse caput epididymal epithelial cell proteomic data
Protein FDR Confidence	Accession	Description	Coverage (%)	# Peptides	# PSMs	# Unique Peptides	MW [kDa]	Modifications	Control 1 (126)	Control 2 (127N)	Control 3 (127C)	Av. Control	Acrylamide 1 (129N)	Acrylamide 2 (129C)	Acrylamide 3 (130N)	Av. Acrylamide	Abundance Ratio	p-value
High	Q6ZPJ3	(E3-independent) E2 ubiquitin-conjugating enzyme UBE2O	3	2	2	2	140.7		69.7	55	55.7	60.1333	153.5	114.4	151.7	139.867	2.723	0.00283279
High	O55028	[3-methyl-2-oxobutanoate dehydrogenase [lipoamide]] kinase, mitochondrial	42	13	18	12	46.6	Phospho [T32]	97.6	106.6	84.2	96.1333	107.4	100.6	103.5	103.833	1.061	0.355991
High	Q8BFP9	[Pyruvate dehydrogenase (acetyl-transferring)] kinase isozyme 1, mitochondrial	13	6	9	4	49		81.3	148.4	110	113.233	83.3	82.9	94.1	86.7667	0.757	0.302489
High	Q9JK42	[Pyruvate dehydrogenase (acetyl-transferring)] kinase isozyme 2, mitochondrial	19	8	9	6	46		88.9	156.5	107.1	117.5	81.9	77.9	87.7	82.5	0.765	0.184936
High	Q922H2	[Pyruvate dehydrogenase (acetyl-transferring)] kinase isozyme 3, mitochondrial	28	11	16	11	47.9		79.7	133.8	123	112.167	88.8	77.5	97.1	87.8	0.722	0.295477
High	Q3UV70	[Pyruvate dehydrogenase [acetyl-transferring]]-phosphatase 1, mitochondrial	9	4	5	4	61.1		100.1	120.5	108.4	109.667	87.6	94.6	88.8	90.3333	0.819	0.0537272
High	Q99JT9	1,2-dihydroxy-3-keto-5-methylthiopentene dioxygenase	32	5	6	5	21.5		117.4	91.6	74.2	94.4	99.5	124.5	92.8	105.6	1.087	0.492032
High	Q9D6Y9	1,4-alpha-glucan-branching enzyme	4	2	2	2	80.3		111.5	104.3	106.8	107.533	73.6	121.8	82.1	92.5	0.769	0.371792
High	Q9DCT1	1,5-anhydro-D-fructose reductase	13	4	4	2	34.4		99.6	74.8	65.7	80.0333	133.3	105.8	120.8	119.967	1.615	0.0565018
High	Q64433	10 kDa heat shock protein, mitochondrial	93	25	96	25	11		96	99.6	60.6	85.4	125.3	102.4	116	114.567	1.209	0.179108
High	O08810	116 kDa U5 small nuclear ribonucleoprotein component	39	30	46	28	109.3		95.5	105.4	116.8	105.9	90.7	96.3	95.4	94.1333	0.905	0.179399
High	Q9DAK9	14 kDa phosphohistidine phosphatase	61	6	8	6	14		99.8	74.5	89.2	87.8333	123.2	89.9	123.4	112.167	1.381	0.153026
High	Q9CQV8	14-3-3 protein beta/alpha	80	26	78	12	28.1		128.7	65.5	139.2	111.133	75.8	116	74.7	88.8333	0.589	0.535161
High	P62259	14-3-3 protein epsilon	71	26	74	23	29.2		137.8	61	131.6	110.133	76.6	112.8	80.1	89.8333	0.609	0.630778
High	P68510	14-3-3 protein eta	66	20	62	11	28.2		141.7	69.6	106.8	106.033	84.9	108.7	88.2	93.9333	0.826	0.726384
High	P61982	14-3-3 protein gamma	84	26	88	15	28.3		112.5	76.4	108.9	99.2667	78.3	128	95.8	100.7	0.88	0.966534
High	O70456	14-3-3 protein sigma	48	18	34	12	27.7		97	111	98.8	102.267	111	76.3	105.8	97.7	1.071	0.68709
High	P68254	14-3-3 protein theta	86	32	86	24	27.8	Acetyl [K3]	110.1	58.6	125.8	98.1667	94.2	110.7	100.7	101.867	0.915	0.753533
High	P63101	14-3-3 protein zeta/delta	87	34	115	22	27.8	Acetyl [K3]	131.5	60.2	142.6	111.433	74.2	113.9	77.5	88.5333	0.589	0.596577
High	P58871	182 kDa tankyrase-1-binding protein	20	26	39	26	181.7		94.3	73.3	77	81.5333	126.1	103	126.4	118.5	1.638	0.0222693
High	O35083	1-acyl-sn-glycerol-3-phosphate acyltransferase alpha	42	9	13	9	31.7		93.3	109.9	99.3	100.833	104	95.6	98	99.2	0.987	0.803597
High	Q9D517	1-acyl-sn-glycerol-3-phosphate acyltransferase gamma	40	16	27	16	43.3		72.6	232.5	71.6	125.567	84.7	63.8	74.7	74.4	1.029	0.449207
High	P51432	1-phosphatidylinositol 4,5-bisphosphate phosphodiesterase beta-3	6	7	7	7	139.4		111.8	106.2	103.5	107.167	85.6	110.3	82.6	92.8333	0.806	0.235088
High	Q8R3B1	1-phosphatidylinositol 4,5-bisphosphate phosphodiesterase delta-1	3	3	3	3	85.8		79.4	109.3	98.4	95.7	106.2	94	112.7	104.3	1.079	0.455399
High	Q62077	1-phosphatidylinositol 4,5-bisphosphate phosphodiesterase gamma-1	5	6	7	6	149.6		100.1	84.4	93.4	92.6333	116	97.6	108.6	107.4	1.163	0.104156
High	P16330	2',3'-cyclic-nucleotide 3'-phosphodiesterase	13	6	7	5	47.1		85.8	123.8	112.6	107.4	87.6	95.8	94.3	92.5667	0.838	0.337392
High	Q9CQ62	2,4-dienoyl-CoA reductase, mitochondrial	63	24	68	24	36.2		105.6	106.5	74.9	95.6667	104.7	109.5	98.7	104.3	0.992	0.489123
High	Q05921	2-5A-dependent ribonuclease	4	3	3	3	83.2		96.5	115.6	113.6	108.567	88.1	98.7	87.4	91.4	0.776	0.0787785
High	Q3TXS7	26S proteasome non-ATPase regulatory subunit 1	29	24	34	24	105.7		103.2	105.9	124.1	111.067	79	102.9	84.8	88.9	0.801	0.0880179
High	Q9Z2X2	26S proteasome non-ATPase regulatory subunit 10	39	8	13	8	25.1		82	97.9	105.8	95.2333	106.1	95.3	112.9	104.767	1.083	0.346266
High	Q8BG32	26S proteasome non-ATPase regulatory subunit 11	32	14	22	14	47.4		105.9	108.9	111.2	108.667	82.3	107.8	84	91.3667	0.771	0.170194
High	Q9D8W5	26S proteasome non-ATPase regulatory subunit 12	39	20	27	20	52.9		98.4	107.8	113.4	106.533	91.9	92.1	96.5	93.5	0.854	0.0753344
High	Q9WVJ2	26S proteasome non-ATPase regulatory subunit 13	34	14	21	14	42.8		116.2	90.4	134.2	113.6	77	107.7	74.5	86.4	0.663	0.171111
High	O35593	26S proteasome non-ATPase regulatory subunit 14	35	7	12	7	34.6		79.7	115.1	130.8	108.533	79.7	97	97.7	91.4667	0.843	0.418624
High	Q8VDM4	26S proteasome non-ATPase regulatory subunit 2	35	24	38	24	100.1	Acetyl [K8]	109.8	97.6	113.8	107.067	86.5	107.1	85.3	92.9667	0.788	0.184882
High	P14685	26S proteasome non-ATPase regulatory subunit 3	33	17	23	17	60.7	Acetyl [K2]	123.1	87.6	104.7	105.133	94.7	98.2	91.6	94.8333	0.905	0.440374
High	Q8BJY1	26S proteasome non-ATPase regulatory subunit 5	29	10	12	10	55.9		102.8	104.1	107.8	104.9	87	112	86.3	95.1	0.835	0.341673
High	Q99JI4	26S proteasome non-ATPase regulatory subunit 6	23	7	8	7	45.5		100.3	98	159.8	119.367	68.1	99.7	74.1	80.6333	0.739	0.132661
High	P26516	26S proteasome non-ATPase regulatory subunit 7	33	6	6	6	36.5		107.2	93.6	118.7	106.5	83.5	106.3	90.6	93.4667	0.845	0.256322
High	Q9CX56	26S proteasome non-ATPase regulatory subunit 8	22	8	10	8	39.9		107	106.4	132.9	115.433	71.6	107.8	74.3	84.5667	0.694	0.115641
High	Q9CR00	26S proteasome non-ATPase regulatory subunit 9	25	5	7	5	24.7		100.1	89.3	92.4	93.9333	113.8	104.8	99.6	106.067	1.134	0.0783779
High	P62334	26S proteasome regulatory subunit 10B	45	22	36	22	44.1		114.7	88.5	98.7	100.633	98.7	109.9	89.5	99.3667	1	0.918636
High	P62192	26S proteasome regulatory subunit 4	50	23	39	21	49.2		100.1	97.5	104.4	100.667	93.1	111.1	93.8	99.3333	0.938	0.813765
High	O88685	26S proteasome regulatory subunit 6A	55	26	50	26	49.5		104.9	91.8	106	100.9	93.3	110.6	93.3	99.0667	0.89	0.80572
High	P54775	26S proteasome regulatory subunit 6B	59	23	59	22	47.4		100.5	109.6	97.3	102.467	93.1	106	93.4	97.5	0.929	0.420055
High	P46471	26S proteasome regulatory subunit 7	67	30	59	30	48.6		107	104.8	106.7	106.167	86.3	115.6	79.6	93.8333	0.809	0.353182
High	P62196	26S proteasome regulatory subunit 8	58	23	41	21	45.6		99.3	100.3	100.3	99.9667	97.6	102.2	100.3	100.033	1	0.972345
High	Q3UHX2	28 kDa heat- and acid-stable phosphoprotein	40	8	12	8	20.6		99.7	51.4	84	78.3667	127.6	114.3	123	121.633	1.465	0.135074
High	Q80ZK0	28S ribosomal protein S10, mitochondrial	12	2	3	2	18.7		83.2	113.9	130.2	109.1	80.2	97.8	94.7	90.9	0.831	0.336231
High	Q9DCA2	28S ribosomal protein S11, mitochondrial	29	5	5	5	20.2		90.2	83.2	76	83.1333	133.6	93.9	123	116.833	1.479	0.0711178
High	Q9CR88	28S ribosomal protein S14, mitochondrial	27	3	3	3	14.9		107.3	107.3	93	102.533	91.9	100.7	99.8	97.4667	0.93	0.435524
High	Q9DC71	28S ribosomal protein S15, mitochondrial	31	6	10	6	29.4		85.4	112.4	102.5	100.1	96.8	94.5	108.4	99.9	0.945	0.976485
High	Q9CPX7	28S ribosomal protein S16, mitochondrial	29	6	7	6	15.2		104.1	92.4	90.8	95.7667	111.1	91.8	109.8	104.233	1.188	0.338544
High	Q9CQE3	28S ribosomal protein S17, mitochondrial	40	3	3	3	13.4		103.8	106.8	111.7	107.433	96.5	88.1	93.1	92.5667	0.872	0.0129679
High	Q99N85	28S ribosomal protein S18a, mitochondrial	24	6	8	5	22.3		82	112.8	107.1	100.633	110.9	84.7	102.4	99.3333	0.956	0.942564
High	Q99N84	28S ribosomal protein S18b, mitochondrial	9	3	6	3	28.7		80.4	112.2	99.5	97.3667	108.9	92.9	106.2	102.667	1.068	0.620914
High	Q8R2L5	28S ribosomal protein S18c, mitochondrial	17	2	2	2	16.3		90.1	83.8	68.4	80.7667	128.2	98.6	130.9	119.233	1.529	0.0350381
High	Q924T2	28S ribosomal protein S2, mitochondrial	15	4	7	4	32.3		111.2	82.2	89.4	94.2667	108.5	99.7	109	105.733	1.213	0.307554
High	P58059	28S ribosomal protein S21, mitochondrial	60	7	8	7	10.6		112.9	87.1	107.4	102.467	109.3	91.2	92.2	97.5667	0.858	0.664386
High	Q9CXW2	28S ribosomal protein S22, mitochondrial	33	10	15	10	41.2		106.1	107.2	96.3	103.2	92.7	111.9	85.9	96.8333	0.874	0.488042
High	Q8VE22	28S ribosomal protein S23, mitochondrial	38	7	10	7	20.3		87.4	118.1	110.2	105.233	89.3	97	98	94.7667	0.88	0.397773
High	Q9D125	28S ribosomal protein S25, mitochondrial	6	2	2	2	19.9		116.4	84.4	88.7	96.5	99.4	115.3	95.8	103.5	1.12	0.546445
High	Q80ZS3	28S ribosomal protein S26, mitochondrial	39	7	9	7	23.4		95.7	105.3	87.6	96.2	101.7	109.5	100.2	103.8	1.062	0.283846
High	Q8BK72	28S ribosomal protein S27, mitochondrial	24	8	8	8	47.7		90.1	142	120.8	117.633	77.5	82.7	86.9	82.3667	0.684	0.117826
High	Q9CY16	28S ribosomal protein S28, mitochondrial	62	9	14	9	20.5		78.8	121.4	101.4	100.533	101.4	87	109.9	99.4333	1	0.998123
High	Q9ER88	28S ribosomal protein S29, mitochondrial	15	5	6	5	44.7		118	101.9	88	102.633	95.8	102.9	93.5	97.4	0.94	0.646858
High	Q9D0G0	28S ribosomal protein S30, mitochondrial	24	9	14	9	49.9		99.5	105.5	88.5	97.8333	102.7	101.3	102.5	102.167	1.03	0.467875
High	Q61733	28S ribosomal protein S31, mitochondrial	32	12	14	12	43.9		60.6	96.3	72.9	76.6	154.7	76	139.5	123.4	1.914	0.172483
High	Q9D2R8	28S ribosomal protein S33, mitochondrial	18	2	6	2	12.5		94	114.1	100.2	102.767	93.5	100.8	97.5	97.2667	0.973	0.465251
High	Q9JIK9	28S ribosomal protein S34, mitochondrial	33	7	9	7	25.8		78	65.4	57.6	67	159	99.9	140.2	133.033	2.144	0.0207079
High	Q8BJZ4	28S ribosomal protein S35, mitochondrial	25	6	7	6	36		108.8	127.1	112.2	116.033	76.6	93.2	82.2	84	0.733	0.0130323
High	Q9CQX8	28S ribosomal protein S36, mitochondrial	81	6	14	6	11.1		89.5	79.7	62.2	77.1333	133.8	102.1	132.7	122.867	1.665	0.0297918
High	Q99N87	28S ribosomal protein S5, mitochondrial	20	10	15	10	48.2		94.9	104.6	80.3	93.2667	110.1	100.9	109.3	106.767	1.152	0.203011
High	P58064	28S ribosomal protein S6, mitochondrial	58	7	12	7	14.3		96.3	80.6	71.8	82.9	118.5	104.1	128.7	117.1	1.47	0.0339026
High	Q80X85	28S ribosomal protein S7, mitochondrial	41	9	11	9	28		98.3	74.6	64	78.9667	127.4	114.9	120.7	121	1.617	0.0651131
High	Q9D7N3	28S ribosomal protein S9, mitochondrial	18	6	7	6	44.9		94.8	107.7	94.5	99	106.1	88.4	108.6	101.033	1.119	0.827475
High	O88986	2-amino-3-ketobutyrate coenzyme A ligase, mitochondrial	38	13	29	13	44.9		104.9	129	77.8	103.9	97	101.6	89.7	96.1	0.924	0.731207
High	Q6PDY2	2-aminoethanethiol dioxygenase	34	10	14	10	28.4		102.1	120.3	102.4	108.267	88.6	98	88.7	91.7667	0.866	0.0749631
High	Q9QXE0	2-hydroxyacyl-CoA lyase 1	20	10	14	10	63.6		80.2	141.6	111.6	111.133	83.4	82.1	101	88.8333	0.747	0.347957
High	P52760	2-iminobutanoate/2-iminopropanoate deaminase	92	11	16	11	14.2		98.7	87.2	133.7	106.533	91.2	93.9	95.2	93.4333	0.951	0.461572
High	Q9CXI0	2-methoxy-6-polyprenyl-1,4-benzoquinol methylase, mitochondrial	38	10	15	10	37.3		86.8	145.8	92.4	108.333	92.8	83.6	98.6	91.6667	1.005	0.481864
High	Q9D136	2-oxoglutarate and iron-dependent oxygenase domain-containing protein 3	22	9	17	9	35.4		96.2	83.2	70.1	83.1667	122.6	103.1	124.8	116.833	1.474	0.0425883
High	Q60597	2-oxoglutarate dehydrogenase, mitochondrial	59	82	244	82	116.4		96.1	104	98.3	99.4667	103.1	92.2	106.3	100.533	1.049	0.858627
High	P50136	2-oxoisovalerate dehydrogenase subunit alpha, mitochondrial	62	26	58	26	50.3	Phospho [S334; S336]	91.4	96.6	79.3	89.1	119.9	103.4	109.6	110.967	1.199	0.0431225
High	Q6P3A8	2-oxoisovalerate dehydrogenase subunit beta, mitochondrial	43	11	19	11	42.9		111.5	128.8	129.7	123.333	79.9	84	65.9	76.6	0.62	0.00845909
High	Q9Z0S1	3'(2'),5'-bisphosphate nucleotidase 1	17	5	5	5	33.2		83	139.1	123	115.033	82.9	82.3	89.7	84.9667	0.674	0.210134
High	Q99N96	39S ribosomal protein L1, mitochondrial	33	12	13	11	37.6		98.3	147.7	120.2	122.067	71.5	86.3	76.1	77.9667	0.633	0.0470352
High	Q3TBW2	39S ribosomal protein L10, mitochondrial	35	6	7	6	29.4		85.9	130.9	114.3	110.367	85.5	83.8	99.6	89.6333	0.749	0.251602
High	Q9CQF0	39S ribosomal protein L11, mitochondrial	56	10	16	10	20.7		98.6	101.8	74.3	91.5667	116.6	103.1	105.6	108.433	1.07	0.212841
High	Q9DB15	39S ribosomal protein L12, mitochondrial	45	10	18	10	21.7		82.3	126.8	98.4	102.5	94.6	93.9	104	97.5	0.961	0.80963
High	Q9D1P0	39S ribosomal protein L13, mitochondrial	42	6	11	6	20.7		97	121.8	90.3	103.033	100.7	88.7	101.4	96.9333	1.038	0.624422
High	Q9D1I6	39S ribosomal protein L14, mitochondrial	48	6	7	6	15.9		87.7	112.1	97.4	99.0667	101.1	94.5	107.3	100.967	1.039	0.794268
High	Q9CPR5	39S ribosomal protein L15, mitochondrial	58	15	20	15	33.5		105.8	125.2	103.9	111.633	84	91.8	89.2	88.3333	0.844	0.0432282
High	Q99N93	39S ribosomal protein L16, mitochondrial	15	4	4	4	28.8		112.6	111.6	83.7	102.633	87.5	112.8	91.9	97.4	0.824	0.713055
High	Q9D8P4	39S ribosomal protein L17, mitochondrial	31	7	8	7	20.2		97.1	113.5	94.2	101.6	95.7	103	96.4	98.3667	0.992	0.667949
High	Q9CQL5	39S ribosomal protein L18, mitochondrial	14	3	3	3	20.7		103.4	119.5	85.2	102.7	91.3	97.1	103.4	97.2667	0.939	0.693895
High	Q9D338	39S ribosomal protein L19, mitochondrial	33	11	16	11	33.6		88	130.2	105.1	107.767	85.7	93.4	97.5	92.2	0.889	0.329997
High	Q9D773	39S ribosomal protein L2, mitochondrial	41	11	16	11	33.3		98.3	106.4	92.9	99.2	109.5	92.3	100.7	100.833	1.025	0.816983
High	Q9CQL4	39S ribosomal protein L20, mitochondrial	23	4	6	4	17.6		92.8	90.8	81.9	88.5	116.5	100.4	117.6	111.5	1.283	0.0262861
High	Q9D1N9	39S ribosomal protein L21, mitochondrial	30	6	13	6	23.4		90.1	124.9	103.2	106.067	88.6	92.8	100.4	93.9333	0.899	0.356094
High	Q8BU88	39S ribosomal protein L22, mitochondrial	31	7	10	7	23.8		72.4	128.8	100.3	100.5	103.3	80.5	114.8	99.5333	1.031	0.972561
High	O35972	39S ribosomal protein L23, mitochondrial	49	6	9	6	17.1		104.9	91.9	87.3	94.7	111.9	92.1	111.8	105.267	1.217	0.285407
High	Q9CQ06	39S ribosomal protein L24, mitochondrial	29	7	12	7	24.9		86.9	117.7	85.9	96.8333	106	100.7	102.9	103.2	1.184	0.546925
High	Q99N92	39S ribosomal protein L27, mitochondrial	59	9	10	9	15.9		94.9	114.7	90.5	100.033	100.6	96.7	102.6	99.9667	1.061	0.958199
High	Q9D1B9	39S ribosomal protein L28, mitochondrial	51	17	29	17	30.2		98.5	109.8	88.6	98.9667	104.4	90.3	108.4	101.033	1.06	0.811175
High	Q99N95	39S ribosomal protein L3, mitochondrial	26	8	9	8	39.1		103.2	132.4	104.6	113.4	78.5	97.7	83.6	86.6	0.798	0.0639569
High	Q9D7N6	39S ribosomal protein L30, mitochondrial	19	4	4	4	18.3		104.2	137.4	106.3	115.967	74.7	91	86.3	84	0.811	0.0490977
High	Q9CQP0	39S ribosomal protein L33, mitochondrial	12	2	3	2	7.4		106.9	91	93	96.9667	87.2	123.3	98.6	103.033	1.06	0.675484
High	Q921S7	39S ribosomal protein L37, mitochondrial	25	10	12	10	48.3		83.7	138.5	116.7	112.967	83.3	82	95.8	87.0333	0.714	0.238352
High	Q8K2M0	39S ribosomal protein L38, mitochondrial	18	9	13	9	45		99.1	104.8	91.6	98.5	102.6	96.9	105.1	101.533	1.035	0.537912
High	Q9JKF7	39S ribosomal protein L39, mitochondrial	45	15	23	15	38.5		89.1	120.9	94.2	101.4	98.1	94.5	103.1	98.5667	1.042	0.856666
High	Q9DCU6	39S ribosomal protein L4, mitochondrial	24	8	9	8	33.1		83	108.7	96.5	96.0667	111.7	91.9	108.2	103.933	1.121	0.460321
High	Q9Z2Q5	39S ribosomal protein L40, mitochondrial	46	10	13	10	24.3		102	99.8	80.2	94	108.7	104.1	105.1	105.967	1.053	0.242966
High	Q9CQN7	39S ribosomal protein L41, mitochondrial	33	5	6	5	15.3		84.3	135.2	105	108.167	85.2	95.1	95.2	91.8333	0.906	0.397817
High	Q9CPV3	39S ribosomal protein L42, mitochondrial	16	3	5	3	16.5		122.6	139	91	117.533	66.1	108.8	72.4	82.4333	0.59	0.142892
High	Q99N89	39S ribosomal protein L43, mitochondrial	23	6	7	6	20.2		102	131.7	78.7	104.133	94.8	97.8	95	95.8667	0.931	0.722365
High	Q9CY73	39S ribosomal protein L44, mitochondrial	40	9	12	9	37.5		107.8	104.8	96.9	103.167	101.6	87	101.9	96.8333	0.97	0.361237
High	Q9D0Q7	39S ribosomal protein L45, mitochondrial	37	10	13	10	35.4		96.8	104.1	82.3	94.4	101.9	111.2	103.8	105.633	1.073	0.229255
High	Q9EQI8	39S ribosomal protein L46, mitochondrial	50	12	17	12	32.1		105	93.8	84.2	94.3333	102.7	103.4	110.9	105.667	1.102	0.199281
High	Q8K2Y7	39S ribosomal protein L47, mitochondrial	33	6	7	6	29.7		96	154.3	101.2	117.167	79.2	89.1	80.2	82.8333	0.793	0.157275
High	Q8JZS9	39S ribosomal protein L48, mitochondrial	16	5	6	5	23.9		98	105.6	77.6	93.7333	103.7	104.4	110.7	106.267	1.064	0.28557
High	Q9CQ40	39S ribosomal protein L49, mitochondrial	13	2	2	2	19.1		118	98.9	90.5	102.467	93	104.1	95.5	97.5333	0.966	0.644067
High	Q8VDT9	39S ribosomal protein L50, mitochondrial	20	3	3	3	18.2		92.5	127.7	107.3	109.167	91	84.2	97.2	90.8	0.848	0.188779
High	Q9CPY1	39S ribosomal protein L51, mitochondrial	37	4	4	4	15.1		106.9	124.6	95.3	108.933	80.8	101.8	90.7	91.1	0.849	0.160582
High	Q9D1H8	39S ribosomal protein L53, mitochondrial	63	6	9	6	12.7		101.3	96.4	95.9	97.8667	105.7	94.8	105.9	102.133	1.097	0.384616
High	Q9CZ83	39S ribosomal protein L55, mitochondrial	38	8	8	8	15.1		99.6	110.3	87.7	99.2	105.7	88.8	107.8	100.767	1.062	0.862572
High	Q99N94	39S ribosomal protein L9, mitochondrial	35	11	13	11	30.2		73.8	126.1	88.9	96.2667	96.7	102.7	111.7	103.7	1.156	0.601299
High	Q01237	3-hydroxy-3-methylglutaryl-coenzyme A reductase	3	2	3	2	97		96.3	88.4	92.8	92.5	112.4	104.6	105.6	107.533	1.138	0.0112861
High	O08756	3-hydroxyacyl-CoA dehydrogenase type-2	64	16	68	16	27.4		81.3	128.3	107.9	105.833	92.6	83.7	106.2	94.1667	0.858	0.53502
High	Q99L13	3-hydroxyisobutyrate dehydrogenase, mitochondrial	56	17	37	17	35.4		81.9	134	98	104.633	95.8	80.9	109.4	95.3667	0.978	0.668359
High	Q8QZS1	3-hydroxyisobutyryl-CoA hydrolase, mitochondrial	55	17	39	17	43		110.9	143	98.9	117.6	78.4	96.2	72.7	82.4333	0.707	0.0669319
High	Q921H8	3-ketoacyl-CoA thiolase A, peroxisomal	78	34	209	34	43.9		88.1	103.1	56.3	82.5	146.2	93.1	113.1	117.467	1.284	0.182439
High	Q8BWT1	3-ketoacyl-CoA thiolase, mitochondrial	96	48	257	48	41.8		97.8	95.1	76.7	89.8667	120.7	101.2	108.5	110.133	1.14	0.0995582
High	Q6GV12	3-ketodihydrosphingosine reductase	18	6	11	6	35.9		136.1	103.3	102.5	113.967	89.8	92.6	75.6	86	0.869	0.078738
High	O88736	3-keto-steroid reductase	7	2	3	2	37.3		63.1	88	81.9	77.6667	151.2	78.8	137.1	122.367	1.675	0.158153
High	Q99J99	3-mercaptopyruvate sulfurtransferase	61	17	34	17	33.1		102.9	97.3	75.2	91.8	112.7	102.9	109.1	108.233	1.122	0.209676
High	Q9D404	3-oxoacyl-[acyl-carrier-protein] synthase, mitochondrial	29	8	11	8	48.6		77.7	116.7	104.4	99.6	99.9	93.1	108.2	100.4	0.957	0.886169
High	Q9Z2A0	3-phosphoinositide-dependent protein kinase 1	11	4	4	4	63.7		79.5	103.6	114.5	99.2	93.9	101.3	107.2	100.8	0.977	0.838658
High	P63325	40S ribosomal protein S10	83	22	82	22	18.9		97.4	95.5	121.3	104.733	82	101	102.8	95.2667	1.036	0.423873
High	P62281	40S ribosomal protein S11	69	26	55	26	18.4		111	72	124.7	102.567	92.7	121.5	78	97.4	0.836	0.853685
High	P63323	40S ribosomal protein S12	61	13	28	13	14.5	Phospho [T24]	95	68.4	180.5	114.633	77.6	104.9	73.6	85.3667	0.817	0.524698
High	P62301	40S ribosomal protein S13	75	20	54	20	17.2		96.8	85.7	137.7	106.733	88.5	111	80.3	93.2667	0.914	0.516901
High	P62264	40S ribosomal protein S14	54	13	57	13	16.3		84.4	64	70.9	73.1	143.3	101.8	135.5	126.867	1.911	0.0168858
High	P62843	40S ribosomal protein S15	56	10	45	10	17		68.7	80.7	76.3	75.2333	139.2	97.5	137.7	124.8	1.804	0.037267
High	P62245	40S ribosomal protein S15a	78	14	31	14	14.8		129.9	64.6	149.8	114.767	80.6	115.2	59.9	85.2333	0.62	0.449442
High	P14131	40S ribosomal protein S16	84	18	40	18	16.4		83.4	73.9	127.3	94.8667	98.6	107.9	108.9	105.133	1.293	0.516354
High	P63276	40S ribosomal protein S17	86	24	64	24	15.5		94.9	81.1	92.6	89.5333	110.4	107.8	113.2	110.467	1.192	0.0403296
High	P62270	40S ribosomal protein S18	68	23	53	23	17.7		97.4	85.9	124.8	102.7	89.4	105	97.6	97.3333	1.002	0.743656
High	Q9CZX8	40S ribosomal protein S19	82	22	53	22	16.1		112.7	68	121.3	100.667	93.9	114.9	89.1	99.3	0.834	0.957583
High	P25444	40S ribosomal protein S2	73	30	73	30	31.2		115.1	86.5	130.1	110.567	82.2	105.9	80.2	89.4333	0.714	0.248804
High	P60867	40S ribosomal protein S20	71	11	30	11	13.4		99	100.8	149.2	116.333	73.2	102.8	74.9	83.6333	0.744	0.137977
High	Q9CQR2	40S ribosomal protein S21	55	7	19	7	9.1		108.5	67.4	88.2	88.0333	111.6	87.9	136.4	111.967	1.264	0.265898
High	P62267	40S ribosomal protein S23	66	15	39	15	15.8		85.8	83.4	96.5	88.5667	96.2	127.2	110.8	111.4	1.292	0.0889084
High	P62852	40S ribosomal protein S25	66	17	40	17	13.7		103.9	77.7	102.4	94.6667	91	128.4	96.7	105.367	0.944	0.50698
High	P62855	40S ribosomal protein S26	68	10	47	10	13		94.4	92.2	105.5	97.3667	104.7	95.6	107.5	102.6	1.109	0.391926
High	P62858	40S ribosomal protein S28	88	12	29	12	7.8		112.4	41.6	73	75.6667	135.5	100.2	137.3	124.333	1.857	0.179175
High	P62274	40S ribosomal protein S29	32	3	3	3	6.7		120.8	29.8	153.9	101.5	83.2	120.9	91.4	98.5	0.757	0.775652
High	P62908	40S ribosomal protein S3	89	32	80	32	26.7		100.1	90.6	136.2	108.967	83	104.5	85.7	91.0667	0.856	0.314299
High	P62862	40S ribosomal protein S30	31	4	10	4	6.6		103.9	68.2	97.2	89.7667	106.2	117.9	106.6	110.233	1.096	0.22962
High	P97351	40S ribosomal protein S3a	77	31	89	31	29.9		104.4	69.6	127.8	100.6	91.5	113.1	93.7	99.4333	0.898	0.944285
High	P62702	40S ribosomal protein S4, X isoform	83	32	85	32	29.6		105.1	92.6	110	102.567	90.2	103.6	98.5	97.4333	0.938	0.488103
High	P97461	40S ribosomal protein S5	59	17	44	17	22.9		106.5	83.5	122	104	91.8	113.2	82.9	95.9667	0.862	0.623805
High	P62754	40S ribosomal protein S6	68	25	85	25	28.7		95.4	80.8	118.6	98.2667	103.9	105.2	96.1	101.733	1.089	0.721154
High	P62082	40S ribosomal protein S7	66	23	68	23	22.1		82.8	70.7	124.5	92.6667	105.2	106.7	110.2	107.367	1.289	0.405084
High	P62242	40S ribosomal protein S8	66	24	67	24	24.2		105.1	78	114.9	99.3333	97.3	109.5	95.2	100.667	0.926	0.860289
High	Q6ZWN5	40S ribosomal protein S9	70	27	62	27	22.6		108.2	88.1	116	104.1	89	107.6	91.1	95.9	0.842	0.48603
High	P14206	40S ribosomal protein SA	43	11	28	11	32.8		105	94.9	114.1	104.667	86.6	107.4	92	95.3333	0.877	0.322013
High	Q61112	45 kDa calcium-binding protein	25	7	9	7	42		82.7	183	62.5	109.4	104.4	85.3	82	90.5667	1.031	0.816484
High	P61922	4-aminobutyrate aminotransferase, mitochondrial	45	18	25	18	56.4		95	139.8	96.4	110.4	91.5	81.9	95.4	89.6	0.949	0.260823
High	P10852	4F2 cell-surface antigen heavy chain	56	42	126	42	58.3		95.9	99.8	88.5	94.7333	118.5	96.5	100.8	105.267	1.051	0.245373
High	Q9DCU9	4-hydroxy-2-oxoglutarate aldolase, mitochondrial	38	10	17	10	34.6		122.1	160.7	80	120.933	88.9	74.9	73.4	79.0667	0.613	0.188158
High	Q8K248	4-hydroxyphenylpyruvate dioxygenase-like protein	53	14	33	14	39.9		104	126.6	69.1	99.9	105	102.5	92.9	100.133	0.985	0.878502
High	Q9JLJ2	4-trimethylaminobutyraldehyde dehydrogenase	41	19	28	19	53.5		88.6	119.9	102.9	103.8	95.8	88.8	103.9	96.1667	0.931	0.524103
High	Q9JM14	5'(3')-deoxyribonucleotidase, cytosolic type	49	9	14	9	23.1		98.9	90.2	95.6	94.9	103.6	105.9	105.7	105.067	1.106	0.0540596
High	Q8VCE6	5'(3')-deoxyribonucleotidase, mitochondrial	23	3	3	3	25.6		96.8	92	82.9	90.5667	117.3	102	109.1	109.467	1.186	0.0357763
High	P97789	5'-3' exoribonuclease 1	2	2	2	2	194.2		85.2	90.7	100.6	92.1667	96.6	118.2	108.8	107.867	1.2	0.111255
High	Q9DBR1	5'-3' exoribonuclease 2	16	13	19	13	108.6		111.4	90.5	104.3	102.067	90	107.8	95.9	97.9	0.92	0.643763
High	P70290	55 kDa erythrocyte membrane protein	9	2	2	2	52.2		84.5	79.8	79.6	81.3	124.5	97.8	133.8	118.7	1.56	0.0542327
High	Q5EG47	5'-AMP-activated protein kinase catalytic subunit alpha-1	14	8	8	8	63.9		103.5	104.3	124.7	110.833	76.5	105.2	85.9	89.2	0.824	0.128506
High	Q9R078	5'-AMP-activated protein kinase subunit beta-1	8	2	3	2	30.3	Phospho [S24]	96.5	54.5	68.1	73.0333	128.6	155.7	96.6	126.967	1.889	0.0621599
High	O54950	5'-AMP-activated protein kinase subunit gamma-1	13	4	4	4	37.5		81	126.7	134	113.9	87.2	81.8	89.1	86.0333	0.688	0.245629
High	P97478	5-demethoxyubiquinone hydroxylase, mitochondrial	27	6	14	6	24		92	130.3	91.6	104.633	94.5	97.9	93.7	95.3667	1.027	0.570212
High	Q9D110	5-formyltetrahydrofolate cyclo-ligase	23	8	12	8	23.2		90.1	128.4	99.3	105.933	90.6	95.9	95.7	94.0667	0.964	0.414713
High	Q9CZ57	5-methylcytosine rRNA methyltransferase NSUN4	12	4	5	4	42.8		73.1	143.4	105.3	107.267	93.2	83.2	101.7	92.7	0.885	0.628858
High	Q61503	5'-nucleotidase	18	8	12	8	63.8		81.9	169	98.2	116.367	87.6	76.4	86.7	83.5667	0.883	0.321617
High	Q3UHB1	5'-nucleotidase domain-containing protein 3	14	8	10	8	63.1		87.6	110.8	108.8	102.4	101.1	86.2	105.5	97.6	0.929	0.658959
High	Q8K010	5-oxoprolinase	2	2	2	2	137.5		91.7	97.5	91.1	93.4333	103.2	107	109.5	106.567	1.168	0.00977264
High	P63038	60 kDa heat shock protein, mitochondrial	93	88	919	88	60.9	Acetyl [K157; K160; K310]	107	93	85.8	95.2667	103.6	106.2	104.4	104.733	1.122	0.265546
High	O08848	60 kDa SS-A/Ro ribonucleoprotein	7	3	5	3	60.1		82.7	142.3	130.2	118.4	71.2	83.8	89.8	81.6	0.643	0.161228
High	P14869	60S acidic ribosomal protein P0	56	19	49	19	34.2		111.6	78.1	140.5	110.067	79.4	105.6	84.8	89.9333	0.76	0.413022
High	P47955	60S acidic ribosomal protein P1	82	4	20	4	11.5	Phospho [S3]	110.1	91.1	112.8	104.667	83.9	111.8	90.3	95.3333	0.82	0.431094
High	P99027	60S acidic ribosomal protein P2	83	7	23	7	11.6		104.4	72.3	128.6	101.767	105.6	97.3	91.8	98.2333	0.932	0.961488
High	Q6ZWV3	60S ribosomal protein L10	81	27	71	27	24.6		111.7	75.2	117.5	101.467	95.4	115.3	84.9	98.5333	0.854	0.917589
High	P53026	60S ribosomal protein L10a	51	16	35	16	24.9		101.3	86.7	145.5	111.167	79.7	100.4	86.5	88.8667	0.853	0.316863
High	Q9CXW4	60S ribosomal protein L11	85	23	57	23	20.2		100.4	73.5	81.9	85.2667	121.8	107.5	114.9	114.733	1.404	0.0648241
High	P35979	60S ribosomal protein L12	83	17	41	17	17.8		106.8	85.3	122.7	104.933	89.5	108.2	87.4	95.0333	0.838	0.509314
High	P47963	60S ribosomal protein L13	69	32	77	32	24.3		100.6	58.1	92.8	83.8333	125.8	109.1	113.6	116.167	1.225	0.170054
High	P19253	60S ribosomal protein L13a	54	22	54	22	23.4		101.1	103	113.7	105.933	102.6	102.6	76.9	94.0333	0.996	0.318806
High	Q9CR57	60S ribosomal protein L14	73	22	53	22	23.5		120.4	73.6	110.9	101.633	87.2	124.7	83.2	98.3667	0.786	0.897721
High	Q9CZM2	60S ribosomal protein L15	71	25	59	25	24.1		109.3	101.7	116.2	109.067	81.9	105.5	85.3	90.9	0.78	0.12448
High	Q9CPR4	60S ribosomal protein L17	69	23	43	23	21.4		114	66.2	91	90.4	110.8	118.6	99.5	109.633	1.218	0.305798
High	P35980	60S ribosomal protein L18	54	16	39	16	21.6		107.4	92	103.1	100.833	70.8	126.4	100.3	99.1667	0.972	0.828991
High	P62717	60S ribosomal protein L18a	73	22	54	22	20.7		112.2	83.4	106.9	100.833	93.3	116.2	88	99.1667	0.873	0.90601
High	P84099	60S ribosomal protein L19	46	13	41	13	23.5		119.1	79	106.4	101.5	90.9	119.4	85.1	98.4667	0.854	0.873002
High	O09167	60S ribosomal protein L21	77	18	49	18	18.6		101.9	82.5	108.3	97.5667	96	123.1	88.3	102.467	0.942	0.743346
High	P67984	60S ribosomal protein L22	69	8	21	6	14.8		87.4	73.6	110.8	90.6	97.4	110.2	120.6	109.4	1.26	0.233547
High	Q9D7S7	60S ribosomal protein L22-like 1	38	5	7	3	14.5		109.9	106.3	107.8	108	71.9	128.3	75.8	92	0.704	0.400247
High	P62830	60S ribosomal protein L23	79	18	48	18	14.9		89.4	73.6	93.1	85.3667	122.4	98.3	123.3	114.667	1.369	0.0468224
High	P62751	60S ribosomal protein L23a	67	17	45	17	17.7		101.9	66.7	120	96.2	96	109.6	105.9	103.833	1.039	0.616788
High	Q8BP67	60S ribosomal protein L24	80	24	57	24	17.8		116	67.1	83.8	88.9667	110.1	120.7	102.4	111.067	1.314	0.258877
High	P61255	60S ribosomal protein L26	70	23	63	23	17.2		87.5	77.7	124.7	96.6333	98.3	107.9	103.9	103.367	1.187	0.603832
High	P61358	60S ribosomal protein L27	63	11	26	11	15.8		117.1	83.4	156	118.833	69	100	74.5	81.1667	0.636	0.179123
High	P14115	60S ribosomal protein L27a	71	15	41	15	16.6		99.3	94.2	113.1	102.2	90.1	110	93.3	97.8	0.94	0.616599
High	P41105	60S ribosomal protein L28	79	24	73	23	15.7		93.6	71.6	80.8	82	117.6	121.6	114.9	118.033	1.456	0.0361493
High	P47915	60S ribosomal protein L29	73	21	50	20	17.6		109.2	61.7	95.1	88.6667	114.8	119.6	99.6	111.333	1.207	0.276205
High	P27659	60S ribosomal protein L3	63	40	102	40	46.1	Phospho [T189]	94.5	80.9	120.4	98.6	101.5	105.3	97.4	101.4	1.074	0.75935
High	P62889	60S ribosomal protein L30	67	8	40	8	12.8		102.4	91.1	103.7	99.0667	97.2	112.3	93.3	100.933	0.95	0.817598
High	P62900	60S ribosomal protein L31	70	18	38	18	14.5		93.8	74	88.2	85.3333	118.4	107.3	118.3	114.667	1.341	0.0353523
High	P62911	60S ribosomal protein L32	64	15	44	15	15.9		101.9	95.7	117.8	105.133	87.8	109.7	87.1	94.8667	0.861	0.344122
High	Q9D1R9	60S ribosomal protein L34	68	17	42	17	13.3	Phospho [S12]	124	75.7	115.6	105.1	86.5	125.1	73.3	94.9667	0.748	0.660642
High	Q6ZWV7	60S ribosomal protein L35	54	13	16	13	14.5		102.9	69.7	98	90.2	117	108.6	103.8	109.8	1.109	0.22376
High	O55142	60S ribosomal protein L35a	83	16	53	16	12.5		95.1	64.7	135	98.2667	95	109	101.1	101.7	1.063	0.753227
High	P47964	60S ribosomal protein L36	50	10	18	10	12.2		122.8	91.8	125.3	113.3	80.4	105.9	73.8	86.7	0.655	0.142726
High	P83882	60S ribosomal protein L36a	61	13	19	13	12.4	Acetyl [K53]	103.9	87	133	107.967	84	103.5	88.6	92.0333	0.852	0.36023
High	Q9D823	60S ribosomal protein L37	65	13	23	13	11.1		103.6	49.3	94.7	82.5333	125.2	94.8	132.4	117.467	1.321	0.230257
High	P61514	60S ribosomal protein L37a	39	3	7	3	10.3		53.9	48.2	53.8	51.9667	200.8	83	160.2	148	2.977	0.0629008
High	Q9JJI8	60S ribosomal protein L38	71	11	32	11	8.2		87.7	66.3	126.3	93.4333	108.3	103.9	107.5	106.567	1.226	0.466938
High	P62892	60S ribosomal protein L39	35	2	4	2	6.4		41.9	41	48.5	43.8	176.1	53.6	238.9	156.2	4.203	0.135468
High	Q9D8E6	60S ribosomal protein L4	59	38	117	38	47.1		104.8	73.4	108.7	95.6333	97.2	122	94	104.4	0.928	0.561048
High	P47962	60S ribosomal protein L5	59	26	54	26	34.4		107.1	82	139.9	109.667	80.7	112.8	77.5	90.3333	0.754	0.398663
High	P47911	60S ribosomal protein L6	58	30	76	30	33.5		108.1	80.7	103.7	97.5	96.4	119.1	91.9	102.467	0.93	0.693388
High	P14148	60S ribosomal protein L7	66	24	72	24	31.4		100.4	91.7	119.6	103.9	83.9	109.2	95.1	96.0667	0.947	0.511023
High	P12970	60S ribosomal protein L7a	77	34	88	34	30		106.9	76.2	120.6	101.233	93.7	113.5	89.2	98.8	0.876	0.944662
High	Q9D8M4	60S ribosomal protein L7-like 1	8	2	2	2	28.5		247.3	41.9	42.3	110.5	58.9	187.4	22.1	89.4667	1.392	0.830581
High	P62918	60S ribosomal protein L8	80	35	81	35	28		103.9	68.3	81	84.4	125.4	111.2	110.2	115.6	1.373	0.102364
High	P51410	60S ribosomal protein L9	72	20	40	20	21.9		87	82.3	117.8	95.7	99.4	106	107.5	104.3	1.218	0.472667
High	P70265	6-phosphofructo-2-kinase/fructose-2,6-bisphosphatase 2	5	2	2	2	59.9		108.9	103.2	90.3	100.8	103.5	93.2	100.9	99.2	0.978	0.837539
High	Q6DTY7	6-phosphofructo-2-kinase/fructose-2,6-bisphosphatase 4	17	5	5	5	54		91.6	97.8	94.6	94.6667	107.3	106	102.8	105.367	1.121	0.0131971
High	Q9DCD0	6-phosphogluconate dehydrogenase, decarboxylating	42	21	28	21	53.2		128.5	57	152.5	112.667	81.4	115.3	65.3	87.3333	0.634	0.602411
High	Q9CQ60	6-phosphogluconolactonase	53	11	23	11	27.2		115.2	93.7	109	105.967	89.4	98.8	93.9	94.0333	0.861	0.191053
High	O88455	7-dehydrocholesterol reductase	4	2	3	2	53.9		100.2	121.2	163.4	128.267	66.6	78	70.6	71.7333	0.583	0.0474445
High	Q8K3A9	7SK snRNA methylphosphate capping enzyme	13	5	6	5	72		102.8	90.4	93.2	95.4667	109.3	105.6	98.8	104.567	1.134	0.137895
High	P97819	85/88 kDa calcium-independent phospholipase A2	4	3	3	3	89.5		109.8	97.2	100.3	102.433	95.4	105	92.4	97.6	0.951	0.41419
High	Q9D0L4	AarF domain-containing protein kinase 1	12	6	7	6	59.7		82.6	105.2	81.8	89.8667	121.6	89.8	119.1	110.167	1.441	0.1925
High	Q8CBW3	Abl interactor 1	12	5	12	5	52.3	Phospho [S183]	91	92.4	94.6	92.6667	110.4	101.6	110	107.333	1.19	0.0199739
High	Q9D2R0	Acetoacetyl-CoA synthetase	18	11	13	11	75.2		95.9	104.3	113.4	104.533	94.8	99.6	92	95.4667	0.909	0.198819
High	Q8BU33	Acetolactate synthase-like protein	60	34	64	34	68.1		105.9	119.6	107.5	111	92.3	86	88.7	89	0.825	0.0141178
High	Q8CAY6	Acetyl-CoA acetyltransferase, cytosolic	57	12	21	12	41.3		101.1	86.1	85.4	90.8667	115.7	102.7	108.9	109.1	1.265	0.0573126
High	Q8QZT1	Acetyl-CoA acetyltransferase, mitochondrial	66	35	128	35	44.8		82.2	107.1	73.5	87.6	128.3	94.2	114.7	112.4	1.394	0.15511
High	Q5SWU9	Acetyl-CoA carboxylase 1	4	7	8	7	265.1		96.6	97.2	118.2	104	90.3	104.4	93.3	96	0.96	0.392241
High	Q99NB1	Acetyl-coenzyme A synthetase 2-like, mitochondrial	28	23	44	23	74.6		100.3	112.6	104.4	105.767	91.3	78.7	112.8	94.2667	0.875	0.357327
High	Q9QXG4	Acetyl-coenzyme A synthetase, cytoplasmic	4	3	5	3	78.8		75.8	96	110.7	94.1667	105.5	92.2	119.8	105.833	1.099	0.418049
High	Q99J27	Acetyl-coenzyme A transporter 1	6	2	3	2	61		109.4	89.7	93.6	97.5667	103.9	103.1	100.2	102.4	1.102	0.482037
High	Q9WV54	Acid ceramidase	52	26	72	26	44.6		86.4	116.7	114.3	105.8	100.7	86.6	95.4	94.2333	0.835	0.387627
High	P70158	Acid sphingomyelinase-like phosphodiesterase 3a	10	4	5	4	49.8		70.3	130.8	119.8	106.967	94.8	80.3	104	93.0333	0.791	0.639268
High	P58242	Acid sphingomyelinase-like phosphodiesterase 3b	13	5	5	5	51.6		96.6	133.9	96.8	109.1	91.3	93.2	88.2	90.9	0.943	0.256056
High	O35381	Acidic leucine-rich nuclear phosphoprotein 32 family member A	54	15	28	12	28.5		104.1	76	167.9	116	72.2	96.3	83.4	83.9667	0.801	0.355636
High	Q9EST5	Acidic leucine-rich nuclear phosphoprotein 32 family member B	31	12	23	9	31.1		105.4	96.8	150.4	117.533	72.3	100.8	74.3	82.4667	0.705	0.117106
High	P97822	Acidic leucine-rich nuclear phosphoprotein 32 family member E	20	7	15	7	29.6		94.6	74.9	96.1	88.5333	110.2	105	119.2	111.467	1.165	0.0825673
High	Q99KI0	Aconitate hydratase, mitochondrial	67	72	287	72	85.4		94.5	95.6	78.6	89.5667	117.6	96.2	117.5	110.433	1.243	0.0869292
High	Q3V140	Acrosin-binding protein	8	5	5	4	61.1		69.4	145.1	117	110.5	92.6	58.4	117.6	89.5333	0.792	0.532284
High	P50289	Acrosomal protein SP-10	6	2	2	2	27.9		86.8	114.3	134.2	111.767	105.1	60.9	98.7	88.2333	0.864	0.31635
High	Q80YS6	Actin filament-associated protein 1	4	2	2	2	80.6		111.2	92.7	95.4	99.7667	85.8	126.7	88.2	100.233	0.924	0.955826
High	Q8BZI0	Actin filament-associated protein 1-like 1	3	2	2	2	86.6	Phospho [T641]	94.1	89	91.4	91.5	116.3	102.9	106.3	108.5	1.163	0.0282318
High	Q5DTU0	Actin filament-associated protein 1-like 2	19	13	15	13	92.1		105.7	72.3	113.2	97.0667	105	108.2	95.5	102.9	0.993	0.647159
High	P62737	Actin, aortic smooth muscle	80	50	1033	4	42		97.4	84.9	120.2	100.833	93.3	102.4	101.9	99.2	1.046	0.951221
High	Q8K4G5	Actin-binding LIM protein 1	16	11	13	11	96.7		89.1	98.1	116.7	101.3	95.7	102.3	98.2	98.7333	1.001	0.828154
High	Q91WC0	Actin-histidine N-methyltransferase	8	4	4	4	67.1		57.3	41.8	49.7	49.6	189.7	93.4	168.2	150.433	3.384	0.0256932
High	Q9Z2N8	Actin-like protein 6A	15	5	6	5	47.4		100.1	107.5	118.4	108.667	80.6	111.2	82.2	91.3333	0.765	0.216674
High	Q9QZB7	Actin-related protein 10	13	5	5	5	46.2		120.6	91.1	101.3	104.333	90.8	105.8	90.4	95.6667	0.896	0.448123
High	P61161	Actin-related protein 2	34	14	19	13	44.7		108.7	94.3	112.2	105.067	88.7	103.4	92.8	94.9667	0.854	0.228722
High	Q9WV32	Actin-related protein 2/3 complex subunit 1B	30	13	17	13	41		82.1	102.3	128.4	104.267	88.5	94.4	104.2	95.7	0.923	0.644877
High	Q9CVB6	Actin-related protein 2/3 complex subunit 2	42	12	15	12	34.3		103.3	70.6	130.9	101.6	97.1	106.5	91.6	98.4	0.94	0.989625
High	Q9JM76	Actin-related protein 2/3 complex subunit 3	52	12	17	12	20.5		94.8	98	142.4	111.733	77.4	96.9	90.4	88.2333	0.923	0.226928
High	P59999	Actin-related protein 2/3 complex subunit 4	34	6	11	6	19.7		99.5	105.1	132.9	112.5	81	97.2	84.3	87.5	0.802	0.0906879
High	Q9CPW4	Actin-related protein 2/3 complex subunit 5	21	2	3	2	16.3		85.1	118.3	119.8	107.733	87.6	88.6	100.5	92.2333	0.749	0.324682
High	Q9D898	Actin-related protein 2/3 complex subunit 5-like protein	29	6	10	6	17		112.4	88.1	101.4	100.633	104.5	96.6	97	99.3667	0.957	0.917676
High	Q99JY9	Actin-related protein 3	62	20	30	20	47.3		107	94.8	123.2	108.333	85.7	102.5	86.8	91.6667	0.811	0.163714
High	P11031	Activated RNA polymerase II transcriptional coactivator p15	68	13	23	13	14.4		95.2	87.7	88.8	90.5667	111.7	109.6	107	109.433	1.235	0.00775222
High	Q9QXN3	Activating signal cointegrator 1	9	4	4	4	66.2		68.7	63.8	65.6	66.0333	144.9	114.8	142.2	133.967	2.167	0.00726715
High	E9PZJ8	Activating signal cointegrator 1 complex subunit 3	3	7	8	7	250.4		88.6	104.7	101	98.1	105.9	100.4	99.3	101.867	0.994	0.527656
High	Q8BK64	Activator of 90 kDa heat shock protein ATPase homolog 1	37	11	14	11	38.1		100.2	94.6	111.5	102.1	88.1	119.4	86.3	97.9333	0.88	0.692428
High	Q9Z103	Activity-dependent neuroprotector homeobox protein	5	5	5	5	124.2		87.8	58.5	64.1	70.1333	139.9	123.7	126	129.867	1.965	0.0273013
High	Q8R146	Acylamino-acid-releasing enzyme	9	7	10	7	81.5		98.2	125.9	137.1	120.4	66.6	100.3	71.8	79.5667	0.57	0.0621459
High	Q920L1	Acyl-CoA (8-3)-desaturase	29	12	19	11	52.3		100.9	141.6	110	117.5	84.2	87.6	75.6	82.4667	0.766	0.0598297
High	Q9Z0R9	Acyl-CoA 6-desaturase	28	14	23	13	52.4		100.8	119.5	120.3	113.533	82.2	90.7	86.5	86.4667	0.724	0.0266219
High	Q8K370	Acyl-CoA dehydrogenase family member 10	33	34	52	33	118.9		89	136.4	89.9	105.1	95.9	94.3	94.6	94.9333	1.052	0.622491
High	Q80XL6	Acyl-CoA dehydrogenase family member 11	46	34	56	32	87.3		91.3	121.8	96.5	103.2	104.4	89.5	96.6	96.8333	1.001	0.601228
High	Q99PL7	Acyl-CoA desaturase 3	4	2	2	2	41.4		88.7	48.9	220.7	119.433	77.7	88.1	75.8	80.5333	0.877	0.687581
High	Q14DH7	Acyl-CoA synthetase short-chain family member 3, mitochondrial	29	19	33	19	74.5		77.8	166.9	94.5	113.067	85	79.6	96.2	86.9333	0.9	0.456804
High	Q91YX5	Acyl-CoA:lysophosphatidylglycerol acyltransferase 1	21	8	11	8	43.1		133.8	79.7	80.5	98	111.5	111.4	83.1	102	1.383	0.775354
High	Q5XG73	Acyl-CoA-binding domain-containing protein 5	17	10	20	10	56.6		85.5	125.2	104.4	105.033	100	90.8	94.1	94.9667	0.901	0.504643
High	Q9D061	Acyl-CoA-binding domain-containing protein 6	6	2	2	2	30.9		78.9	154.1	119.8	117.6	80	77.6	89.5	82.3667	0.668	0.237912
High	P31786	Acyl-CoA-binding protein	72	8	18	8	10		101	51.5	148.3	100.267	92.7	99.8	106.8	99.7667	0.988	0.814957
High	Q9CQR4	Acyl-coenzyme A thioesterase 13	66	12	27	12	15.2		65.6	132.3	107.5	101.8	104.2	89.2	101.2	98.2	0.942	0.989679
High	Q9QYR9	Acyl-coenzyme A thioesterase 2, mitochondrial	66	28	54	13	49.6		87.6	124	80	97.2	110.3	91.5	106.6	102.8	1.217	0.661884
High	Q32Q92	Acyl-coenzyme A thioesterase 6	23	9	18	2	46.7		103.6	182.6	91.4	125.867	66.3	82.7	73.4	74.1333	0.708	0.140722
High	P58137	Acyl-coenzyme A thioesterase 8	42	13	24	13	35.8		97.1	121.1	107.9	108.7	89.4	91.9	92.6	91.3	0.852	0.112669
High	Q9R0X4	Acyl-coenzyme A thioesterase 9, mitochondrial	59	28	50	28	50.5		111	119.9	84.1	105	89.4	95.7	99.9	95	0.862	0.496409
High	Q3UUI3	Acyl-coenzyme A thioesterase THEM4	33	9	15	9	26		75.8	120.9	113.2	103.3	93.2	75.6	121.4	96.7333	0.824	0.765252
High	Q9ESW4	Acylglycerol kinase, mitochondrial	21	9	13	9	46.9		86.5	101.6	91.2	93.1	111.6	97.4	111.7	106.9	1.224	0.101834
High	P56376	Acylphosphatase-1	40	4	4	4	11.2		63.8	129.2	126.4	106.467	91.6	76.2	112.8	93.5333	0.725	0.742915
High	P97823	Acyl-protein thioesterase 1	14	3	7	3	24.7		74.2	146.6	141.3	120.7	74.2	74.1	89.5	79.2667	0.525	0.22273
High	Q9WTL7	Acyl-protein thioesterase 2	22	6	9	6	24.8		96.5	122.2	125.6	114.767	77.3	95.1	83.3	85.2333	0.682	0.0515871
High	Q8R0F8	Acylpyruvase FAHD1, mitochondrial	56	10	20	10	25.2		96.4	150.4	116.8	121.2	76	74.6	85.8	78.8	0.65	0.0711581
High	Q80T21	ADAMTS-like protein 4	3	2	3	2	113.2		52.7	28.9	32.1	37.9	222.9	65.8	197.6	162.1	6.147	0.0540514
High	Q64010	Adapter molecule crk	31	9	13	9	33.8		81.7	120	94.2	98.6333	103.6	90.5	110	101.367	1.099	0.791704
High	Q9D1J1	Adaptin ear-binding coat-associated protein 2	22	4	6	4	28.6		97.7	78	86.8	87.5	116.1	104.5	116.9	112.5	1.338	0.0394779
High	Q501J2	Adenine nucleotide translocase lysine N-methyltransferase	14	3	5	3	24.7		101.6	148.1	128.5	126.067	67.9	78.7	75.3	73.9667	0.586	0.0282766
High	P08030	Adenine phosphoribosyltransferase	68	10	18	10	19.7		113.4	86.7	129.8	109.967	60.7	133.2	76.2	90.0333	0.672	0.422846
High	Q91ZN5	Adenosine 3'-phospho 5'-phosphosulfate transporter 1	18	7	11	7	47.3		106.5	111.3	160.3	126.033	77.4	82.3	62.3	74	0.696	0.0352198
High	P55264	Adenosine kinase	39	10	11	10	40.1		96.7	125.4	132.9	118.333	63.4	106.3	75.3	81.6667	0.6	0.11165
High	P50247	Adenosylhomocysteinase	47	23	28	22	47.7		112.3	103.6	142.4	119.433	67.9	102.8	71	80.5667	0.632	0.0742852
High	P84309	Adenylate cyclase type 5	6	6	7	3	139		99.3	72.7	73	81.6667	124.9	103.1	127	118.333	1.711	0.045626
High	Q01341	Adenylate cyclase type 6	9	8	9	5	130.2	Phospho [S53]	80.7	76.9	73.4	77	139.5	85.8	143.6	122.967	1.814	0.114578
High	Q9WUR9	Adenylate kinase 4, mitochondrial	83	17	28	17	25		81.6	213.5	62	119.033	85.7	75.4	81.7	80.9333	1.001	0.589492
High	Q9R0Y5	Adenylate kinase isoenzyme 1	53	8	11	8	21.5		89.9	103.1	104.9	99.3	104.1	96	102	100.7	0.99	0.789337
High	P54822	Adenylosuccinate lyase	18	8	12	8	54.8		110.6	83.1	106.5	100.067	96.3	112.8	90.7	99.9333	0.904	0.984886
High	P46664	Adenylosuccinate synthetase isozyme 2	21	7	11	7	50		105.8	101.9	111.5	106.4	86.5	103	91.3	93.6	0.863	0.112172
High	P40124	Adenylyl cyclase-associated protein 1	44	19	30	19	51.5		94.2	95	146.4	111.867	83.8	88.5	92	88.1	0.931	0.271486
High	A2BDX3	Adenylyltransferase and sulfurtransferase MOCS3	3	3	3	3	49.3		117.7	128.9	105	117.2	76.2	94.4	77.8	82.8	0.661	0.0188832
High	Q8K209	Adhesion G-protein coupled receptor G1	4	3	4	3	77.2		88.1	104.8	100.3	97.7333	110.6	88.9	107.2	102.233	1.069	0.643162
High	Q8CJ12	Adhesion G-protein coupled receptor G2	10	14	25	14	110.1		130.6	74.5	103.3	102.8	106.3	101.6	83.7	97.2	0.983	0.856704
High	Q9D7N9	Adipocyte plasma membrane-associated protein	66	30	63	30	46.4		122.7	83.1	99.8	101.867	100.5	107.3	86.7	98.1667	1.007	0.838534
High	C0HK80	Adipocyte-related X-chromosome expressed sequence 2	27	4	9	3	20.1		73	231.9	51.6	118.833	87.2	61.1	95.2	81.1667	1.195	0.734705
High	P48962	ADP/ATP translocase 1	71	32	194	14	32.9		93.3	84.3	174.2	117.267	83.4	80.9	83.9	82.7333	0.894	0.324128
High	P51881	ADP/ATP translocase 2	74	41	254	23	32.9	Acetyl [K23]	98.6	113.9	127.5	113.333	85.3	85	89.7	86.6667	0.749	0.0643618
High	Q3V132	ADP/ATP translocase 4	27	13	44	7	35.2		83.6	133.8	107.2	108.2	78.4	71.2	125.9	91.8333	0.732	0.47176
High	Q8VDL4	ADP-dependent glucokinase	25	11	17	11	53.9		88.3	122.6	134.7	115.2	87.3	77.4	89.7	84.8	0.712	0.138192
High	Q922B1	ADP-ribose glycohydrolase MACROD1	24	8	13	8	35.3		97.6	218.7	64.1	126.8	82.2	94.5	43	73.2333	0.842	0.347462
High	Q8BVU5	ADP-ribose pyrophosphatase, mitochondrial	27	9	10	9	38.6		79.3	103.6	101	94.6333	109	92.4	114.8	105.4	1.079	0.365431
High	Q64277	ADP-ribosyl cyclase/cyclic ADP-ribose hydrolase 2	8	2	2	2	34.6		114.2	80.8	158.8	117.933	63.4	119.5	63.3	82.0667	0.556	0.266346
High	P84078	ADP-ribosylation factor 1	85	16	36	5	20.7		97.5	121.1	117.8	112.133	94.1	81.4	88.1	87.8667	0.748	0.0503181
High	Q8BSL7	ADP-ribosylation factor 2	80	12	21	2	20.7		90.7	79.3	85.6	85.2	132.3	87.2	124.8	114.767	1.458	0.152819
High	P61750	ADP-ribosylation factor 4	68	11	24	5	20.4		107	94.4	94	98.4667	113.1	97.3	94.2	101.533	1.031	0.697395
High	P84084	ADP-ribosylation factor 5	85	12	24	5	20.5		77.5	95.8	88.7	87.3333	123.9	87.7	126.4	112.667	1.398	0.164622
High	P62331	ADP-ribosylation factor 6	29	4	4	4	20.1		97.8	85.6	97.5	93.6333	110.5	104.4	104.1	106.333	1.071	0.0819478
High	Q9EPJ9	ADP-ribosylation factor GTPase-activating protein 1	29	6	6	6	45.3		79.7	157.2	68.7	101.867	100.7	95.5	98.2	98.1333	1.232	0.913691
High	Q99K28	ADP-ribosylation factor GTPase-activating protein 2	19	13	19	13	56.6		94.2	102.3	116.8	104.433	99	97.6	90.1	95.5667	0.955	0.309005
High	Q9D8S3	ADP-ribosylation factor GTPase-activating protein 3	22	13	16	13	57.4		95.2	89.9	81.9	89	117.4	110	105.6	111	1.223	0.0181576
High	Q8R0H9	ADP-ribosylation factor-binding protein GGA1	9	5	5	4	69.9		90.2	83.4	89.3	87.6333	117.8	103.5	115.7	112.333	1.296	0.0105995
High	Q6P5E6	ADP-ribosylation factor-binding protein GGA2	27	12	13	11	66		88.9	110.2	103.3	100.8	108.1	96.8	92.7	99.2	0.937	0.862597
High	P61211	ADP-ribosylation factor-like protein 1	81	13	27	13	20.4		75.5	109.3	136.5	107.1	93.4	78.2	107.2	92.9333	0.855	0.579833
High	Q8BGR6	ADP-ribosylation factor-like protein 15	9	2	3	2	22.9		87.6	116.9	115.8	106.767	84.1	97.2	98.4	93.2333	0.839	0.311308
High	Q9D0J4	ADP-ribosylation factor-like protein 2	39	5	8	5	20.9		90.3	116.2	107.5	104.667	83.7	103.4	99	95.3667	0.921	0.40741
High	Q9WUL7	ADP-ribosylation factor-like protein 3	59	8	13	8	20.5		110.3	79.9	128.7	106.3	89.7	102.3	89.1	93.7	0.813	0.523031
High	O88848	ADP-ribosylation factor-like protein 6	26	4	6	4	20.9		79.1	105.4	100	94.8333	104.9	92.9	117.6	105.133	1.049	0.399546
High	Q9JKW0	ADP-ribosylation factor-like protein 6-interacting protein 1	15	4	5	4	23.4		103.6	107.8	118.9	110.1	87	80.4	102.3	89.9	0.807	0.0818007
High	Q9JM93	ADP-ribosylation factor-like protein 6-interacting protein 4	8	2	3	2	25.5		78.8	71.6	72.7	74.3667	131.4	113.3	132.2	125.633	1.807	0.00221138
High	Q8BH07	ADP-ribosylation factor-like protein 6-interacting protein 6	6	2	3	2	24.9		97.3	110.2	113.4	106.967	67.5	137.5	74.1	93.0333	0.673	0.486674
High	Q8VEH3	ADP-ribosylation factor-like protein 8A	42	7	9	2	21.4		100.6	98.8	78.7	92.7	112.8	106.2	102.9	107.3	1.075	0.186904
High	Q9CQW2	ADP-ribosylation factor-like protein 8B	51	10	17	5	21.5		104	100.1	95.6	99.9	99.9	101.1	99.3	100.1	0.998	0.931549
High	Q8BXL7	ADP-ribosylation factor-related protein 1	41	8	11	8	22.6		74.7	122.4	116.6	104.567	97.3	88.3	100.7	95.4333	0.835	0.704527
High	P46656	Adrenodoxin, mitochondrial	41	8	9	8	20.1		123.5	81.4	139.2	114.7	87	98.9	70	85.3	0.704	0.229634
High	Q60604	Adseverin	7	4	4	4	80.2		81	116.1	107.1	101.4	91.8	80.8	123.2	98.6	0.858	0.855642
High	Q9QZQ1	Afadin	15	24	33	22	206.4		97.7	99.8	110.7	102.733	91.4	105.9	94.5	97.2667	0.947	0.402251
High	Q3V384	AFG1-like ATPase	11	7	8	7	54.3		113	66.4	59.3	79.5667	118.2	121.6	121.5	120.433	1.831	0.148592
High	Q920A7	AFG3-like protein 1	18	14	23	8	87		82.5	144.3	109.4	112.067	86.9	80.3	96.7	87.9667	0.795	0.306215
High	Q8JZQ2	AFG3-like protein 2	39	35	60	29	89.5		102.9	136.5	89.3	109.567	88.3	96.3	86.7	90.4333	0.858	0.289495
High	Q8CG76	Aflatoxin B1 aldehyde reductase member 2	64	20	59	20	40.6		88.7	152.4	82.2	107.767	98.6	82.8	95.3	92.2333	1.075	0.608579
High	A2ASQ1	Agrin	2	3	3	3	207.4		78.7	72.6	75	75.4333	146.2	91.9	135.6	124.567	1.808	0.0751786
High	O08915	AH receptor-interacting protein	30	10	14	10	37.6		79.6	95.1	92.9	89.2	116.1	98.7	117.7	110.833	1.25	0.0519337
High	O08715	A-kinase anchor protein 1, mitochondrial	2	2	2	2	92.1	Phospho [S101]	89.5	54.6	58.9	67.6667	149.2	111.2	136.7	132.367	2.322	0.0272875
High	Q9WTQ5	A-kinase anchor protein 12	17	20	30	20	180.6		105.1	90.7	124.4	106.733	87.3	101.3	91.3	93.3	0.869	0.298596
High	E9Q394	A-kinase anchor protein 13	1	2	2	2	303.8		88	59.4	67.7	71.7	136.2	123.5	125.1	128.267	1.849	0.0290525
High	O54931	A-kinase anchor protein 2	5	4	4	4	98.5		90.6	79.2	97	88.9333	100.6	115.6	117	111.067	1.277	0.0451073
High	O88987	A-kinase anchor protein 3	19	16	26	16	95.5	Phospho [S192; S472]	77.4	141.5	95.7	104.867	93.2	73.3	118.9	95.1333	0.974	0.726392
High	Q60662	A-kinase anchor protein 4	63	72	250	72	93.7	Phospho [S226; S489; S497; S538; S812]	83.5	131.6	101.9	105.667	83.2	70.9	128.9	94.3333	0.817	0.594124
High	Q9DBR0	A-kinase anchor protein 8	6	5	6	5	76.2		95.9	88	98.3	94.0667	109.5	102.4	105.9	105.933	1.104	0.0495705
High	Q9R0L7	A-kinase anchor protein 8-like	5	3	4	3	71.4		91.3	83.1	86.3	86.9	122.6	97.5	119.2	113.1	1.381	0.0549109
High	Q70FJ1	A-kinase anchor protein 9	4	13	14	12	435.9		102.6	74.1	75.2	83.9667	120.4	125.6	102.1	116.033	1.602	0.0686245
High	P58742	Aladin	9	4	4	4	59.4		92.1	103.3	98.6	98	95.4	106.5	104.1	102	1.056	0.44423
High	Q8BGT5	Alanine aminotransferase 2	51	24	42	24	57.9		102.1	129	88.4	106.5	89.7	95.7	95.1	93.5	0.931	0.395455
High	Q8BGQ7	Alanine--tRNA ligase, cytoplasmic	45	41	63	41	106.8	Phospho [T785]	108.9	92.7	127.2	109.6	79.2	112.9	79	90.3667	0.727	0.257436
High	Q14CH7	Alanine--tRNA ligase, mitochondrial	13	10	13	10	106.7		91.1	126.9	110.4	109.467	87.2	92.9	91.4	90.5	0.829	0.195928
High	Q3THG9	Alanyl-tRNA editing protein Aarsd1	18	5	6	5	44.9		82	114.7	107.5	101.4	90	111	94.8	98.6	0.882	0.868227
High	P00329	Alcohol dehydrogenase 1	27	9	10	9	39.7		67.6	84.7	149.7	100.667	100.7	66.1	131.1	99.3	1.188	0.986707
High	P28474	Alcohol dehydrogenase class-3	53	19	26	18	39.5		109.3	93.5	141.8	114.867	75.7	99.8	79.9	85.1333	0.731	0.128817
High	Q571I9	Aldehyde dehydrogenase family 16 member A1	5	3	3	3	84.7		103.6	103.8	136.5	114.633	69.2	104.6	82.2	85.3333	0.791	0.121444
High	P47740	Aldehyde dehydrogenase family 3 member A2	55	29	89	28	53.9		90.7	117.9	109.6	106.067	101.2	86.9	93.7	93.9333	0.855	0.276143
High	Q9CZS1	Aldehyde dehydrogenase X, mitochondrial	19	9	19	6	57.5		88.7	86.3	87.5	87.5	123.2	108.8	105.5	112.5	1.244	0.0313679
High	O35945	Aldehyde dehydrogenase, cytosolic 1	44	32	119	11	54.6		74.1	131.7	135.8	113.867	90.2	83.8	84.5	86.1667	0.641	0.342231
High	P47738	Aldehyde dehydrogenase, mitochondrial	88	58	338	55	56.5	Phospho [S20]	104.2	92	99.6	98.6	101.8	105.3	97.1	101.4	1.022	0.551588
High	Q9JII6	Aldo-keto reductase family 1 member A1	80	31	91	31	36.6		102.8	99	103.9	101.9	98.8	93.3	102.3	98.1333	0.961	0.295719
High	P45376	Aldo-keto reductase family 1 member B1	54	17	44	16	35.7		122.3	73.3	152.4	116	62.2	123.1	66.7	84	0.545	0.344889
High	Q8VC28	Aldo-keto reductase family 1 member C13	25	6	7	5	37		94.1	103.1	90.2	95.8	97.1	114.1	101.4	104.2	1.078	0.252657
High	P45377	Aldose reductase-related protein 2	34	11	15	10	36.1		108.4	98.8	134	113.733	73.9	110.5	74.4	86.2667	0.687	0.159185
High	P09242	Alkaline phosphatase, tissue-nonspecific isozyme	41	19	35	19	57.5		88.2	201.6	50.7	113.5	102.4	77.3	79.8	86.5	0.905	0.796566
High	Q8C0I1	Alkyldihydroxyacetonephosphate synthase, peroxisomal	24	18	23	18	71.6		95.7	119.7	93.7	103.033	100.4	92.3	98.2	96.9667	1.026	0.562384
High	Q6PGD0	All-trans retinoic acid-induced differentiation factor	9	2	2	2	23.8		90.3	121.8	189.7	133.933	78.4	59.5	60.3	66.0667	0.495	0.0739204
High	Q64FW2	All-trans-retinol 13,14-reductase	3	2	2	2	67.3		109.2	94.7	86.5	96.8	110.8	103.6	95.2	103.2	1.094	0.461437
High	Q64437	All-trans-retinol dehydrogenase [NAD(+)] ADH7	49	14	24	13	39.9		137.8	81.5	148.4	122.567	64	111.6	56.8	77.4667	0.464	0.169396
High	Q8BHC9	Alpha-(1,3)-fucosyltransferase 11	13	8	12	8	55.5		123.1	107.5	103.6	111.4	80.2	104	81.7	88.6333	0.76	0.0898172
High	Q11127	Alpha-(1,3)-fucosyltransferase 4	15	5	9	5	49.5		87.7	93.1	89.5	90.1	121.1	90.4	118.2	109.9	1.32	0.175692
High	Q9WTS2	Alpha-(1,6)-fucosyltransferase	26	17	24	17	66.5		105.7	99.4	108.7	104.6	104.3	98.3	83.7	95.4333	0.93	0.28231
High	Q8VDI9	Alpha-1,2-mannosyltransferase ALG9	13	5	13	5	69.5		77.1	123.7	101.8	100.867	109.2	83.8	104.5	99.1667	1.027	0.976533
High	Q9DBE8	Alpha-1,3/1,6-mannosyltransferase ALG2	47	18	32	18	47.4		79.4	113.9	107.5	100.267	101	93.1	105.1	99.7333	0.939	0.968034
High	P27808	Alpha-1,3-mannosyl-glycoprotein 2-beta-N-acetylglucosaminyltransferase	4	2	2	2	51.7		106.7	80.9	90.1	92.5667	110.4	113.1	98.8	107.433	1.226	0.187978
High	Q921V5	Alpha-1,6-mannosyl-glycoprotein 2-beta-N-acetylglucosaminyltransferase	22	6	11	6	51		89.4	118.2	136.1	114.567	92.9	79.4	83.9	85.4	0.71	0.13873
High	P07758	Alpha-1-antitrypsin 1-1	8	3	3	3	46		53.4	179.6	119.1	117.367	82.5	59.4	105.9	82.6	0.693	0.554789
High	Q9DCQ7	Alpha-1-antitrypsin 1-6	9	5	9	5	46.3		82.1	167.3	60.7	103.367	95.8	84.4	109.6	96.6	1.166	0.953153
High	Q8K4T1	Alpha-2,8-sialyltransferase 8F	22	7	10	7	45.4		98.5	112.4	111.7	107.533	96.4	91.7	89.3	92.4667	0.822	0.0536322
High	P55302	Alpha-2-macroglobulin receptor-associated protein	76	48	128	48	42.2		85.2	90.3	105.8	93.7667	113.6	92.6	112.5	106.233	1.245	0.251568
High	Q7TPR4	Alpha-actinin-1	62	56	114	37	103		103.1	93.4	127	107.833	78.4	104.6	93.5	92.1667	0.907	0.275685
High	P57780	Alpha-actinin-4	58	51	96	33	104.9		101	81.9	140	107.633	81.4	100.1	95.6	92.3667	0.947	0.496071
High	Q9QYC0	Alpha-adducin	16	8	11	7	80.6		93.8	91.3	87.5	90.8667	110.7	100.8	115.9	109.133	1.213	0.0303708
High	Q9DBF1	Alpha-aminoadipic semialdehyde dehydrogenase	59	32	55	32	58.8		110.6	114.8	81	102.133	99.5	98.1	95.9	97.8333	0.887	0.803559
High	Q99K67	Alpha-aminoadipic semialdehyde synthase, mitochondrial	47	40	81	40	102.9		83.8	185.3	78.4	115.833	81.7	81.5	89.2	84.1333	0.974	0.477432
High	P61164	Alpha-centractin	48	18	35	5	42.6		102.5	98.6	142	114.367	73.2	102.9	80.9	85.6667	0.79	0.137881
High	P23927	Alpha-crystallin B chain	51	9	11	9	20.1		121.6	62.2	163.7	115.833	68.2	111.9	72.4	84.1667	0.595	0.467936
High	P17182	Alpha-enolase	91	52	234	42	47.1		117.4	64.4	112	97.9333	79.4	132.5	94.3	102.067	0.842	0.839958
High	P51569	Alpha-galactosidase A	11	3	4	3	47.6		84.8	104.3	105.8	98.3	103.9	91.8	109.4	101.7	0.996	0.702013
High	Q9D6Z0	Alpha-ketoglutarate-dependent dioxygenase alkB homolog 7, mitochondrial	25	3	6	3	25		110	105.9	106.4	107.433	93.6	100.5	83.5	92.5333	0.88	0.0998283
High	Q8BGW1	Alpha-ketoglutarate-dependent dioxygenase FTO	5	2	3	2	58		86.4	133.4	104.7	108.167	85.2	96.3	94	91.8333	0.897	0.356061
High	Q91W89	Alpha-mannosidase 2C1	3	3	4	3	115.6		111.6	111.2	96.8	106.533	91.4	97.9	91.1	93.4667	0.822	0.0918641
High	O09174	Alpha-methylacyl-CoA racemase	49	17	26	17	41.7		99.7	126.5	77.7	101.3	105.1	104.1	86.9	98.7	1.044	0.953577
High	Q9QWR8	Alpha-N-acetylgalactosaminidase	26	13	17	13	47.2		87.5	154.2	120.6	120.767	80.4	76.8	80.5	79.2333	0.667	0.136707
High	P70277	Alpha-N-acetylgalactosaminide alpha-2,6-sialyltransferase 2	33	15	29	15	42.5		109.1	85.1	112.2	102.133	100.7	104.3	88.7	97.9	0.923	0.736641
High	Q9R2B6	Alpha-N-acetyl-neuraminyl-2,3-beta-galactosyl-1,3-N-acetyl-galactosaminide alpha-2,6-sialyltransferase	9	3	4	3	40.7		113.7	97.7	103.4	104.933	101.3	94.7	89.2	95.0667	0.916	0.166031
High	Q9EPC1	Alpha-parvin	15	6	8	6	42.3		85.9	103.9	130.5	106.767	85.8	95.2	98.7	93.2333	0.916	0.421365
High	Q9DB05	Alpha-soluble NSF attachment protein	62	16	26	16	33.2	Acetyl [K6]	90.5	92.3	98.4	93.7333	103	101.6	114.2	106.267	1.116	0.0570843
High	Q6PAM1	Alpha-taxilin	15	7	10	7	62.3		96	72.6	78	82.2	129.5	107.4	116.5	117.8	1.495	0.0285973
High	Q64133	Amine oxidase [flavin-containing] A	42	20	34	18	59.6		87.7	148.2	105.1	113.667	85.3	83.1	90.5	86.3	0.812	0.241653
High	Q8BW75	Amine oxidase [flavin-containing] B	57	34	75	32	58.5		89	115.8	114.5	106.433	94.2	89.6	96.9	93.5667	0.823	0.289929
High	P31230	Aminoacyl tRNA synthase complex-interacting multifunctional protein 1	45	13	21	13	34		112.3	88.2	107.6	102.7	90.7	112.3	88.8	97.2667	0.843	0.631628
High	Q8R010	Aminoacyl tRNA synthase complex-interacting multifunctional protein 2	47	10	14	10	35.4		131.5	89.1	129.3	116.633	68.3	114.6	67.2	83.3667	0.529	0.18587
High	Q99JW2	Aminoacylase-1	18	6	7	6	45.8		93.9	125.5	115.8	111.733	88.1	85.1	91.6	88.2667	0.761	0.110243
High	Q8CFA2	Aminomethyltransferase, mitochondrial	62	26	76	26	44		82.2	176.6	67.5	108.767	98.4	77.3	98	91.2333	1.191	0.788118
High	Q8VCT3	Aminopeptidase B	16	8	15	8	72.4		90.7	118.3	122.3	110.433	90.1	85.8	92.8	89.5667	0.762	0.160831
High	G5E872	Aminopeptidase RNPEPL1	2	2	4	2	79.5		109	149.8	118	125.6	69.6	77.5	76.1	74.4	0.645	0.0230847
High	O08739	AMP deaminase 3	7	3	3	3	88.6		102.3	87	126.2	105.167	83	110.4	91.1	94.8333	0.891	0.510899
High	O88888	Amyloid-beta A4 precursor protein-binding family A member 3	7	4	4	4	60.7		96.2	105.3	111.8	104.433	95.6	103.5	87.7	95.6	0.908	0.241992
High	P12023	Amyloid-beta A4 protein	8	6	9	6	86.7		99.5	95.9	99.8	98.4	105.5	94.9	104.4	101.6	1.049	0.464814
High	Q06335	Amyloid-like protein 2	6	2	2	2	80.4		82.3	71.3	54.5	69.3667	136.6	112.2	143.1	130.633	1.916	0.0161557
High	Q91X58	AN1-type zinc finger protein 2B	10	2	3	2	27.9		90.2	50.6	60.5	67.1	160.1	95.1	143.4	132.867	2.37	0.0419057
High	Q8BZQ7	Anaphase-promoting complex subunit 2	3	2	2	2	95.2		89	80.9	83.4	84.4333	125.1	104.5	117.3	115.633	1.407	0.0129042
High	P70295	Ancient ubiquitous protein 1	21	8	10	8	46.1	Phospho [S290]	89.9	108.9	106.8	101.867	100.1	94.4	99.8	98.1	0.934	0.635221
High	P19091	Androgen receptor	5	3	3	3	98.1		80.1	100.8	92.8	91.2333	120.5	87	118.8	108.767	1.281	0.259931
High	Q8VHG2	Angiomotin	3	3	3	3	120.8		92.1	130.7	125.1	115.967	68.9	104.5	78.7	84.0333	0.629	0.12043
High	P09470	Angiotensin-converting enzyme	17	19	25	19	150.8		70.8	212	78.2	120.333	89.4	64.9	84.7	79.6667	1.083	0.498916
High	P13808	Anion exchange protein 2	3	3	4	3	136.7		84.6	73.5	82.8	80.3	129.4	99.7	130	119.7	1.562	0.0289876
High	Q9EP71	Ankycorbin	9	10	12	10	108.8		89.1	108	121.2	106.1	91.2	90.3	100.1	93.8667	0.845	0.326863
High	Q6P1H6	Ankyrin repeat and LEM domain-containing protein 2	7	5	6	5	106.1		88.7	82.6	88	86.4333	122.6	103.4	114.6	113.533	1.302	0.0183992
High	P59672	Ankyrin repeat and SAM domain-containing protein 1A	7	4	7	4	125.2		82.5	75.9	65.4	74.6	142.3	109.6	124.3	125.4	1.637	0.00718918
High	Q80UU1	Ankyrin repeat and zinc finger domain-containing protein 1	5	3	3	3	82.9		89.9	68.6	172.9	110.467	93.5	99.1	76	89.5333	1.04	0.669443
High	Q99NH0	Ankyrin repeat domain-containing protein 17	3	5	6	4	274		91.8	94.9	89.6	92.1	114	91.8	117.9	107.9	1.242	0.186074
High	Q9D3J5	Ankyrin repeat domain-containing protein 22	18	3	3	3	21.9		103	72	83.7	86.2333	122.6	94.4	124.3	113.767	1.466	0.111837
High	Q8C8R3	Ankyrin-2	2	5	6	2	426		87	97.5	82.2	88.9	122	99.1	112.2	111.1	1.289	0.0496087
High	G5E8K5	Ankyrin-3	9	15	17	12	213.9	Acetyl [K1074]	80.1	97.7	90.2	89.3333	119.8	98.8	113.4	110.667	1.257	0.0575129
High	P10107	Annexin A1	92	52	141	51	38.7		127.9	89.8	101.6	106.433	89.6	106.4	84.7	93.5667	0.882	0.386916
High	P97384	Annexin A11	50	24	41	22	54		97.5	109	109.6	105.367	100	88.2	95.6	94.6	0.877	0.112193
High	P07356	Annexin A2	92	51	156	51	38.7		134.9	89.7	97.7	107.433	107.5	88.1	82	92.5333	0.902	0.405946
High	O35639	Annexin A3	61	24	37	23	36.4		130.7	86.4	82.9	100	101	107.3	91.8	100.033	1.169	0.906103
High	P97429	Annexin A4	71	27	62	26	35.9	Acetyl [K4]	113.8	103.7	74.8	97.4333	134	81.7	92.1	102.6	0.888	0.832896
High	P48036	Annexin A5	95	48	129	47	35.7		128.9	85.8	97	103.9	105	92.5	90.9	96.1333	0.954	0.655358
High	P14824	Annexin A6	63	53	116	51	75.8		127.2	106.4	93.7	109.1	101.4	89.3	82	90.9	0.84	0.182441
High	Q07076	Annexin A7	47	25	47	23	49.9		106.1	110.3	106.5	107.633	96.9	87.3	92.9	92.3667	0.872	0.0239946
High	Q8BHY3	Anoctamin-1	11	13	16	11	110.8		94.9	125.6	111.8	110.767	89.1	86.4	92.2	89.2333	0.797	0.115652
High	Q8BH79	Anoctamin-10	21	12	20	12	76.1		118	103.5	105.8	109.1	85.2	106.2	81.2	90.8667	0.805	0.136443
High	Q6P9J9	Anoctamin-6	7	6	8	6	106.2		97.2	114.8	125.7	112.567	82.1	94.9	85.3	87.4333	0.743	0.0593466
High	Q6PB70	Anoctamin-8	6	3	4	3	119		68.5	43.8	48.9	53.7333	164.5	97.2	177.1	146.267	3.363	0.0162781
High	O88312	Anterior gradient protein 2 homolog	61	13	64	13	19.9		81.8	197.4	60.6	113.267	92.8	67.4	100	86.7333	1.135	0.722955
High	P21958	Antigen peptide transporter 1	14	7	9	7	78.8		108.7	110	101.3	106.667	88.3	101.9	89.8	93.3333	0.826	0.0770437
High	P36371	Antigen peptide transporter 2	13	6	6	6	77.4		91.9	100.9	83.2	92	115.5	96.4	112	107.967	1.218	0.112452
High	P32261	Antithrombin-III	8	3	4	3	52		109.9	114.9	103.4	109.4	97.8	82.7	91.3	90.6	0.83	0.038498
High	O35643	AP-1 complex subunit beta-1	27	22	27	10	103.9		103.5	78.1	167.8	116.467	81.7	90.2	78.7	83.5333	0.79	0.332082
High	P22892	AP-1 complex subunit gamma-1	15	13	17	12	91.3		100.2	98.6	135.2	111.333	86.1	89	90.9	88.6667	0.889	0.165953
High	Q9WVP1	AP-1 complex subunit mu-2	21	8	8	8	48.1		100.9	124.3	134.1	119.767	77.2	83.6	79.9	80.2333	0.643	0.0356915
High	P17426	AP-2 complex subunit alpha-1	34	26	36	16	107.6		113	101.1	117.8	110.633	86.2	100.6	81.4	89.4	0.763	0.0567931
High	P17427	AP-2 complex subunit alpha-2	28	24	33	14	104		108.8	96.9	122.3	109.333	81.9	104.8	85.2	90.6333	0.783	0.137933
High	Q9DBG3	AP-2 complex subunit beta	22	20	25	8	104.5		99.7	107.1	133.3	113.367	79.1	94.7	86.1	86.6333	0.804	0.0744087
High	P84091	AP-2 complex subunit mu	22	12	21	12	49.6		114.8	101.5	117	111.1	81.7	97.1	87.9	88.9	0.766	0.0298471
High	P62743	AP-2 complex subunit sigma	11	2	3	2	17		105.8	136.4	141.2	127.8	62.1	81.8	72.7	72.2	0.533	0.00968607
High	Q3UHJ0	AP2-associated protein kinase 1	12	8	8	8	103.3		69	53.1	51.2	57.7667	170.7	88.2	167.8	142.233	3.159	0.0415193
High	Q9Z1T1	AP-3 complex subunit beta-1	17	17	23	17	122.7		94	112.9	115.9	107.6	89.6	91.6	95.9	92.3667	0.812	0.143254
High	O54774	AP-3 complex subunit delta-1	7	8	13	8	135		104.4	90	103.7	99.3667	106.9	100.8	94.1	100.6	0.971	0.840566
High	Q9JKC8	AP-3 complex subunit mu-1	7	2	2	2	46.9		83.9	123.5	124.6	110.667	86.2	86	95.7	89.3	0.698	0.262308
High	Q9DCR2	AP-3 complex subunit sigma-1	27	4	6	4	21.7		88.1	93.4	101.5	94.3333	108.1	104.6	104.3	105.667	1.12	0.0969909
High	Q8VBT6	Apolipoprotein B receptor	19	11	14	11	102.6		92.4	83.8	91.9	89.3667	125.9	99	106.9	110.6	1.163	0.0808304
High	P34928	Apolipoprotein C-I	16	2	2	2	9.7		90.8	112.3	106.3	103.133	84.6	92.8	113.1	96.8333	0.873	0.571034
High	P08226	Apolipoprotein E	46	14	21	14	35.8		82.3	108	92.7	94.3333	117.1	81	119	105.7	1.263	0.524079
High	O35841	Apoptosis inhibitor 5	32	14	21	14	56.8		106.6	95	110.5	104.033	83.6	110.7	93.5	95.9333	0.878	0.424639
High	Q07813	Apoptosis regulator BAX	24	3	6	3	21.4		103.4	109.4	100.5	104.433	92.6	105.1	88.9	95.5333	0.895	0.205545
High	P10417	Apoptosis regulator Bcl-2	4	3	3	3	26.4		103.4	87.8	89.8	93.6667	105.3	110.4	103.3	106.333	1.172	0.113679
High	Q9Z0X1	Apoptosis-inducing factor 1, mitochondrial	50	35	78	35	66.7		98.2	115.9	96.9	103.667	91.6	95.9	101.4	96.3	0.977	0.352351
High	Q8BUE4	Apoptosis-inducing factor 2	5	3	3	3	40.6		84.4	130.7	117.6	110.9	81.3	90.5	95.5	89.1	0.769	0.256573
High	Q9JIX8	Apoptotic chromatin condensation inducer in the nucleus	23	38	59	38	150.6	Phospho [S216; S479; S1003]	84.4	96.3	103.2	94.6333	107.2	99.8	109.2	105.4	1.114	0.193486
High	Q02013	Aquaporin-1	25	5	5	5	28.8		92.7	148.3	92.5	111.167	93.9	81.8	90.9	88.8667	0.981	0.329862
High	P39655	Arachidonate 12-lipoxygenase, 12S-type	13	8	10	8	75.3		85.7	139.3	91.2	105.4	99.9	86.9	97	94.6	1.063	0.635494
High	Q68FF6	ARF GTPase-activating protein GIT1	12	9	11	8	85.2	Phospho [S696]	103.9	105.7	111	106.867	85	102.3	92	93.1	0.87	0.107483
High	Q9JLQ2	ARF GTPase-activating protein GIT2	17	8	12	7	78.7		86.7	77.3	73.5	79.1667	130.8	110	121.7	120.833	1.575	0.00376811
High	Q8K221	Arfaptin-2	6	3	3	3	37.7		76.6	121.8	137.2	111.867	86.7	87.9	89.7	88.1	0.721	0.359643
High	Q80WC7	Arf-GAP domain and FG repeat-containing protein 2	18	6	9	5	48.9		75.6	90.3	87.7	84.5333	128.8	93.4	124.2	115.467	1.416	0.0753593
High	Q8K2H4	Arf-GAP with coiled-coil, ANK repeat and PH domain-containing protein 1	9	7	8	7	81.7		80.1	52.6	61.6	64.7667	161	102.3	142.4	135.233	2.312	0.0161679
High	Q6ZQK5	Arf-GAP with coiled-coil, ANK repeat and PH domain-containing protein 2	7	3	3	3	87.2		95.7	123.6	126.9	115.4	70	98.4	85.4	84.6	0.691	0.080122
High	Q8BXK8	Arf-GAP with GTPase, ANK repeat and PH domain-containing protein 1	5	4	4	2	94.4		80.8	60.1	68.2	69.7	147.7	106	137.1	130.267	2.009	0.00974735
High	Q8VHH5	Arf-GAP with GTPase, ANK repeat and PH domain-containing protein 3	5	4	4	2	97.9		72.8	169.8	105.9	116.167	81.2	80.6	89.7	83.8333	0.766	0.389013
High	Q4LDD4	Arf-GAP with Rho-GAP domain, ANK repeat and PH domain-containing protein 1	6	7	9	7	162.2		90.5	104.9	96.6	97.3333	101.2	103.1	103.7	102.667	1.068	0.32566
High	O08691	Arginase-2, mitochondrial	27	11	19	11	38.9		76	100.8	72.3	83.0333	139.3	93	118.6	116.967	1.56	0.0964281
High	Q3UL36	Arginine and glutamate-rich protein 1	14	4	6	4	32.9	Phospho [S75]	86.9	71.4	78.7	79	132.6	103.6	126.8	121	1.611	0.0131833
High	A2AJT4	Arginine/serine-rich protein PNISR	3	2	2	2	92.1		76.9	57.4	59.8	64.7	145.1	96	164.8	135.3	2.426	0.0282567
High	A2APY7	Arginine-hydroxylase NDUFAF5, mitochondrial	7	4	4	4	38.4		86.9	148.6	92	109.167	91	86.8	94.6	90.8	0.989	0.459568
High	Q9D0I9	Arginine--tRNA ligase, cytoplasmic	45	28	41	28	75.6		108.9	97.3	120	108.733	83.4	105.6	84.8	91.2667	0.778	0.146694
High	Q91YI0	Argininosuccinate lyase	29	11	14	11	51.7		83.3	118.5	104.8	102.2	99.1	93.3	101	97.8	0.945	0.774915
High	P16460	Argininosuccinate synthase	42	20	37	19	46.6		99.2	106.5	127.9	111.2	83.3	101.4	81.7	88.8	0.782	0.0950776
High	P98203	Armadillo repeat protein deleted in velo-cardio-facial syndrome homolog	13	11	12	11	105		81.9	106.7	82.5	90.3667	120.2	94	114.8	109.667	1.391	0.165789
High	Q9D0L7	Armadillo repeat-containing protein 10	34	8	13	8	33.3	Phospho [S43]	99.8	117.9	112.9	110.2	78	112.1	79.3	89.8	0.702	0.199859
High	Q80X86	Armadillo repeat-containing protein 12	4	2	3	2	38.5		82.6	108.7	78	89.7667	100.1	84.9	145.6	110.2	1.211	0.383176
High	Q8BNU0	Armadillo repeat-containing protein 6	12	4	4	4	50.7		91.1	96.9	102.2	96.7333	104.8	99.3	105.8	103.3	1.082	0.175183
High	Q9CX83	Armadillo repeat-containing X-linked protein 1	27	9	13	9	50.6		80.4	96.6	95.9	90.9667	116.6	104.1	106.5	109.067	1.11	0.0725507
High	Q6A058	Armadillo repeat-containing X-linked protein 2	25	12	20	12	81		81.1	83.7	81.4	82.0667	131.1	117	105.8	117.967	1.437	0.025976
High	Q8BHS6	Armadillo repeat-containing X-linked protein 3	23	9	13	9	42.6		83.3	90.1	83.1	85.5	129	92.8	121.8	114.533	1.463	0.0993576
High	Q6PD19	Armadillo-like helical domain-containing protein 3	3	3	3	3	78.6		88.8	92	86.7	89.1667	120.8	97.5	114.3	110.867	1.287	0.0706905
High	Q9D0A3	Arpin	7	2	3	2	25.2		76.5	122.1	134.1	110.9	85.5	84.7	97.2	89.1333	0.7	0.384008
High	P50295	Arylamine N-acetyltransferase 2	8	3	3	3	33.7		107.4	125.8	131.3	121.5	72.1	87.1	76.4	78.5333	0.607	0.00637011
High	P50428	Arylsulfatase A	14	7	8	6	53.7		90.9	118	103.5	104.133	101.3	81.5	104.7	95.8333	0.979	0.486709
High	P50429	Arylsulfatase B	11	6	11	6	59.6		112.8	123.2	125.3	120.433	74.1	89.9	74.7	79.5667	0.606	0.00981615
High	Q61024	Asparagine synthetase [glutamine-hydrolyzing]	34	17	22	17	64.2		118.9	87.1	115.3	107.1	74.3	127.9	76.5	92.9	0.663	0.470539
High	Q8BP47	Asparagine--tRNA ligase, cytoplasmic	29	18	26	18	64.2		100.1	100.1	129.9	110.033	83.6	103.3	83	89.9667	0.835	0.154833
High	P05201	Aspartate aminotransferase, cytoplasmic	49	19	35	19	46.2		118.2	79.3	163.6	120.367	54.5	120	64.5	79.6667	0.546	0.249556
High	P05202	Aspartate aminotransferase, mitochondrial	80	50	285	49	47.4	Acetyl [K73; K82]	80.8	199.4	67.2	115.8	90.9	70.1	91.7	84.2333	1.125	0.607676
High	Q922B2	Aspartate--tRNA ligase, cytoplasmic	52	22	31	22	57.1		104.4	101.9	104.9	103.733	95.7	107.2	85.9	96.2667	0.916	0.34274
High	Q8BIP0	Aspartate--tRNA ligase, mitochondrial	6	4	5	4	74.1		103.1	101.3	109.9	104.767	89.8	104.2	91.7	95.2333	0.89	0.162388
High	Q9Z2W0	Aspartyl aminopeptidase	44	19	33	19	52.2		94.3	105.3	99.4	99.6667	103.4	87.6	110	100.333	1.04	0.972168
High	Q8BSY0	Aspartyl/asparaginyl beta-hydroxylase	34	32	51	32	83		87.4	147.5	85.8	106.9	100.9	85.9	92.5	93.1	1.059	0.613125
High	Q99MQ4	Asporin	5	3	4	3	42.5		91.5	108.7	117.7	105.967	85.4	72	124.9	94.1	0.785	0.493019
High	Q62048	Astrocytic phosphoprotein PEA-15	49	6	7	6	15		130.9	86.4	95.8	104.367	83.5	126.3	77.2	95.6667	0.872	0.656342
High	P28658	Ataxin-10	24	9	11	9	53.7		116.3	81.6	120	105.967	82.8	118.2	81.1	94.0333	0.712	0.526341
High	O70305	Ataxin-2	12	12	15	11	136.4		91.1	77.4	79.1	82.5333	128.1	106.4	117.9	117.467	1.491	0.00893456
High	Q9CVD2	Ataxin-3	7	2	3	2	40.5		81.1	70.4	74.3	75.2667	135.4	107.5	131.2	124.7	1.766	0.00775982
High	Q6PA06	Atlastin-2	22	12	15	12	66.2		113.2	88.3	144.3	115.267	78.4	103	72.8	84.7333	0.693	0.170982
High	Q91YH5	Atlastin-3	28	16	24	16	60.5		107.7	97.2	103.9	102.933	94.5	111.2	85.5	97.0667	0.91	0.502408
High	Q9CQQ7	ATP synthase F(0) complex subunit B1, mitochondrial	52	22	69	21	28.9		112.9	113.9	101.2	109.333	96.6	89.8	85.6	90.6667	0.796	0.0231061
High	Q811I0	ATP synthase mitochondrial F1 complex assembly factor 1	10	4	5	4	36.3		62.3	131.6	113.8	102.567	95.7	80.6	116.1	97.4667	0.841	0.959395
High	Q91YY4	ATP synthase mitochondrial F1 complex assembly factor 2	19	3	4	3	33.3		97.1	114.2	81.5	97.6	106.1	98	103.1	102.4	1.061	0.623615
High	P03930	ATP synthase protein 8	40	5	14	5	7.8		157.2	107.8	84.5	116.5	66.1	126.3	58.1	83.5	0.613	0.300895
High	Q03265	ATP synthase subunit alpha, mitochondrial	81	87	757	87	59.7	Acetyl [K539]	91.3	114.9	76.9	94.3667	109.4	92.7	114.9	105.667	1.198	0.423343
High	P56379	ATP synthase subunit ATP5MPL, mitochondrial	38	4	17	4	6.7		119.2	61.9	60.3	80.4667	134	107.1	117.5	119.533	1.899	0.17687
High	P56480	ATP synthase subunit beta, mitochondrial	88	57	1225	57	56.3		105.7	107.7	78.6	97.3333	103.3	105	99.6	102.633	0.977	0.602958
High	Q9DCX2	ATP synthase subunit d, mitochondrial	73	17	122	16	18.7		102.4	100.6	60.3	87.7667	122.9	106.2	107.7	112.267	1.071	0.254306
High	Q9D3D9	ATP synthase subunit delta, mitochondrial	43	10	51	9	17.6		109	137.8	67.4	104.733	100.5	92.7	92.7	95.3	0.851	0.825898
High	Q06185	ATP synthase subunit e, mitochondrial	100	16	54	16	8.2		78.3	118.3	92.3	96.3	107.6	86.6	116.9	103.7	1.166	0.61988
High	P56382	ATP synthase subunit epsilon, mitochondrial	79	10	29	10	5.8		109.6	100.7	82.2	97.5	112.4	100.6	94.6	102.533	0.999	0.615991
High	P56135	ATP synthase subunit f, mitochondrial	42	5	18	5	10.3		118.3	134.5	107.2	120	76.6	93.5	69.8	79.9667	0.648	0.0221986
High	Q9CPQ8	ATP synthase subunit g, mitochondrial	50	8	28	8	11.4		90.7	116.6	77.7	95	108	95.1	111.8	104.967	1.191	0.455019
High	Q91VR2	ATP synthase subunit gamma, mitochondrial	72	36	145	36	32.9		95.2	114.5	71.1	93.6	105.9	100.7	112.7	106.433	1.113	0.403144
High	Q9DB20	ATP synthase subunit O, mitochondrial	72	25	101	25	23.3		90.9	102.7	74.5	89.3667	104.6	97	130.3	110.633	1.151	0.171863
High	Q9CRA7	ATP synthase subunit s, mitochondrial	27	5	8	5	23.3		53.9	185.6	119	119.5	74.4	64.7	102.4	80.5	0.625	0.511076
High	P97450	ATP synthase-coupling factor 6, mitochondrial	67	13	42	13	12.5		100.8	122.6	65.1	96.1667	111.1	96.7	103.6	103.8	1.028	0.623881
High	O54984	ATPase Asna1	33	9	13	9	38.8		81.2	129.9	135.9	115.667	76.2	91.3	85.4	84.3	0.657	0.209463
High	Q9D5T0	ATPase family AAA domain-containing protein 1	24	8	10	8	40.7		103.8	106.2	101.6	103.867	98.8	99.1	90.5	96.1333	0.951	0.102842
High	Q925I1	ATPase family AAA domain-containing protein 3	60	49	70	49	66.7		97	112.7	82.9	97.5333	103.5	100.1	103.9	102.5	1.068	0.584651
High	Q3UMC0	ATPase family protein 2 homolog	9	5	6	4	97.2		86.7	109.9	106.2	100.933	94.5	99.6	103	99.0333	0.939	0.869811
High	O35143	ATPase inhibitor, mitochondrial	58	15	39	15	12.2		108.6	104.7	64.7	92.6667	117.5	96.7	107.8	107.333	1.03	0.419915
High	Q91XU0	ATPase WRNIP1	5	3	3	3	71.7		80.3	91.5	83.1	84.9667	124.5	102.2	118.3	115	1.425	0.0178959
High	P41234	ATP-binding cassette sub-family A member 2	7	13	16	13	270.3		91.5	135.2	87.6	104.767	103.5	85.9	96.3	95.2333	1.053	0.638898
High	Q8R420	ATP-binding cassette sub-family A member 3	6	7	7	7	191.8		92.7	140.5	114.5	115.9	85.7	77.7	88.8	84.0667	0.748	0.111973
High	Q9JI39	ATP-binding cassette sub-family B member 10, mitochondrial	32	20	39	20	77.1		100.1	129.4	96.1	108.533	92.1	93.8	88.5	91.4667	0.92	0.219873
High	Q9DC29	ATP-binding cassette sub-family B member 6, mitochondrial	15	9	14	6	93.7		84.5	103.6	81	89.7	107.7	112	111.3	110.333	1.317	0.103981
High	Q61102	ATP-binding cassette sub-family B member 7, mitochondrial	18	11	17	9	82.5		107.5	116.1	84.5	102.7	97.4	104.1	90.4	97.3	0.906	0.687918
High	Q9CXJ4	ATP-binding cassette sub-family B member 8, mitochondrial	15	8	14	8	78		97	111.8	99.5	102.767	92.3	97.1	102.2	97.2	0.976	0.36515
High	Q9JJ59	ATP-binding cassette sub-family B member 9	11	5	7	3	83.9		92.1	100.6	106.7	99.8	99.9	100.9	99.7	100.167	0.992	0.912758
High	P55096	ATP-binding cassette sub-family D member 3	40	25	36	25	75.4		90.9	120.1	109.3	106.767	95.4	90.7	93.5	93.2	0.856	0.253266
High	P61222	ATP-binding cassette sub-family E member 1	26	15	21	14	67.3		105.7	85.2	119	103.3	85.4	118.2	86.5	96.7	0.818	0.661255
High	Q6P542	ATP-binding cassette sub-family F member 1	29	17	21	15	94.9		96.4	84.2	92.2	90.9333	115.1	101.7	110.4	109.067	1.196	0.0282316
High	Q99LE6	ATP-binding cassette sub-family F member 2	21	13	16	13	71.7		112.8	96.1	112.2	107.033	82.2	116.2	80.4	92.9333	0.733	0.33158
High	Q8K268	ATP-binding cassette sub-family F member 3	25	15	18	15	79.8		87.2	102.6	95.9	95.2333	108.5	99.7	106.1	104.767	1.106	0.165699
High	Q91V92	ATP-citrate synthase	56	62	131	62	119.7	Phospho [S455]	102.5	111.9	94.7	103.033	96.8	96.9	97.3	97	0.945	0.352593
High	Q9CZ42	ATP-dependent (S)-NAD(P)H-hydrate dehydratase	73	19	47	19	36.7		124.6	87.6	77.7	96.6333	106.3	103.6	100.3	103.4	1.183	0.597901
High	P12382	ATP-dependent 6-phosphofructokinase, liver type	32	24	32	19	85.3		96.3	120.7	98.3	105.1	89.9	102.3	92.4	94.8667	0.939	0.312225
High	P47857	ATP-dependent 6-phosphofructokinase, muscle type	13	12	15	7	85.2		84.8	101.4	117.3	101.167	95	94.5	107	98.8333	0.937	0.88658
High	Q9WUA3	ATP-dependent 6-phosphofructokinase, platelet type	26	17	20	13	85.4		94.3	107.3	108.6	103.4	90.6	103.9	95.3	96.6	0.888	0.323145
High	Q9JHS4	ATP-dependent Clp protease ATP-binding subunit clpX-like, mitochondrial	41	23	37	23	69.2		92.5	112.8	92.3	99.2	101.7	94.1	106.5	100.767	1.1	0.816944
High	O88696	ATP-dependent Clp protease proteolytic subunit, mitochondrial	35	11	29	11	29.8		111.7	108.9	63.9	94.8333	98.6	121	96	105.2	0.906	0.563357
High	Q91VR5	ATP-dependent RNA helicase DDX1	47	37	57	37	82.4		97.7	106.9	111.1	105.233	90.5	104.1	89.8	94.8	0.847	0.164811
High	Q8K363	ATP-dependent RNA helicase DDX18	12	5	5	5	74.1		105.3	93	115.9	104.733	85.5	115.1	85.2	95.2667	0.812	0.448374
High	Q61655	ATP-dependent RNA helicase DDX19A	16	7	12	7	53.9		91.8	109.4	116.1	105.767	89.2	99.7	93.7	94.2	0.857	0.251016
High	Q8VDW0	ATP-dependent RNA helicase DDX39A	19	13	24	2	49		117.6	95.8	116.6	110	77.7	112	80.2	89.9667	0.688	0.210388
High	Q62167	ATP-dependent RNA helicase DDX3X	51	45	98	15	73.1		98.4	94.4	115.7	102.833	93.4	103.6	94.4	97.1333	0.959	0.493419
High	Q62095	ATP-dependent RNA helicase DDX3Y	50	40	76	10	73.4		99.1	96.2	86.2	93.8333	103.5	109	106	106.167	1.102	0.0848326
High	Q810A7	ATP-dependent RNA helicase DDX42	8	7	9	7	101.9		115.3	96.9	122.4	111.533	82.2	104.1	79.2	88.5	0.713	0.104895
High	Q99MJ9	ATP-dependent RNA helicase DDX50	5	3	4	3	82.1		86.5	85.9	106.9	93.1	105.9	104.5	110.4	106.933	1.225	0.177636
High	Q6P9R1	ATP-dependent RNA helicase DDX51	13	5	7	5	70.3		101.1	79.2	82.8	87.7	111.7	116.8	108.4	112.3	1.349	0.068031
High	Q8K4L0	ATP-dependent RNA helicase DDX54	3	2	2	2	97.7		99.5	103.4	106.5	103.133	89.4	112.8	88.4	96.8667	0.864	0.482212
High	Q6PGC1	ATP-dependent RNA helicase DHX29	3	4	4	4	153.9		86.7	78.5	75.5	80.2333	129.8	106.3	123.2	119.767	1.57	0.00754578
High	Q99PU8	ATP-dependent RNA helicase DHX30	13	13	17	13	136.6		101.4	108.9	100.1	103.467	94.1	102.6	92.8	96.5	0.928	0.164264
High	Q80YD1	ATP-dependent RNA helicase SUPV3L1, mitochondrial	6	4	5	4	87		101.3	107.5	77.4	95.4	109.8	101.8	102.2	104.6	1.009	0.420769
High	P21447	ATP-dependent translocase ABCB1	21	24	39	21	140.6		102	113.2	90.7	101.967	92.3	103.6	98.2	98.0333	0.962	0.647727
High	O88967	ATP-dependent zinc metalloprotease YME1L1	23	14	20	14	80		84.6	126.6	112.1	107.767	92	85.5	99.1	92.2	0.821	0.35297
High	A2BH40	AT-rich interactive domain-containing protein 1A	3	4	4	3	241.9		94.4	57.7	55.2	69.1	138.3	147.5	106.8	130.867	2.396	0.0406554
High	E9Q4N7	AT-rich interactive domain-containing protein 1B	2	2	2	2	237.6		89.9	97	93.1	93.3333	108.7	100.6	110.6	106.633	1.167	0.0246388
High	Q60936	Atypical kinase COQ8A, mitochondrial	17	8	18	8	71.7		70.2	190.4	74	111.533	91.2	80.9	93.3	88.4667	1.233	0.745853
High	Q566J8	Atypical kinase COQ8B, mitochondrial	31	16	26	16	59.2		84.9	122.1	94.8	100.6	104.2	88.5	105.4	99.3667	1.099	0.978352
High	Q99J83	Autophagy protein 5	12	2	2	2	32.4		121	92.4	128.3	113.9	73.4	111.7	73.2	86.1	0.607	0.175533
High	Q8C0J2	Autophagy-related protein 16-1	7	2	2	2	68.1		82.6	101.8	115.5	99.9667	98.6	98.4	103	100	0.968	0.935186
High	Q80YW5	B box and SPRY domain-containing protein	17	9	10	9	52.7		77.4	113.4	101.9	97.5667	94	89.7	123.6	102.433	0.922	0.755922
High	Q67E05	Bactericidal permeability-increasing protein	13	5	5	5	53.9		90.3	116.5	123.6	110.133	92.8	83.3	93.5	89.8667	0.796	0.168265
High	O88738	Baculoviral IAP repeat-containing protein 6	1	5	5	5	531.8		76.5	126.1	113.1	105.233	93.6	85.7	105	94.7667	0.828	0.638512
High	Q60739	BAG family molecular chaperone regulator 1	8	3	5	3	39.7		105.2	103.6	100	102.933	89.7	117.3	84.4	97.1333	0.866	0.571374
High	Q91YN9	BAG family molecular chaperone regulator 2	16	3	5	3	23.5		100.6	125.5	127.1	117.733	65.9	105.4	75.5	82.2667	0.602	0.0983854
High	Q9JLV1	BAG family molecular chaperone regulator 3	23	10	16	10	61.8		90.2	106.5	108.4	101.7	99.9	91.8	103.3	98.3333	0.938	0.672163
High	P04919	Band 3 anion transport protein	4	2	2	2	103.1		87.8	74.4	75.5	79.2333	121.7	117.4	123.2	120.767	1.611	0.0105981
High	O70318	Band 4.1-like protein 2	24	21	27	17	109.9		113.5	86.3	95.2	98.3333	102.1	111.5	91.5	101.7	1.072	0.729087
High	Q9JMC8	Band 4.1-like protein 4B	6	2	2	2	59.5	Phospho [S98]	82	90.9	90.3	87.7333	121.2	101.4	114.2	112.267	1.264	0.0231729
High	Q8BGS1	Band 4.1-like protein 5	8	5	5	5	81.6		79	80.5	81.2	80.2333	124.5	97.5	137.3	119.767	1.545	0.0611121
High	O54962	Barrier-to-autointegration factor	90	11	26	11	10.1		101.4	99.9	122.6	107.967	88.2	97.2	90.8	92.0667	0.896	0.127864
High	Q8BVR0	Barrier-to-autointegration factor-like protein	18	2	3	2	10.3		56.5	153.1	126.5	112.033	87	59.5	117.5	88	0.688	0.623718
High	Q9R069	Basal cell adhesion molecule	16	8	11	8	67.6		109	119.3	102.2	110.167	83.6	96.5	89.4	89.8333	0.821	0.0296377
High	Q05793	Basement membrane-specific heparan sulfate proteoglycan core protein	3	8	9	8	398		113.3	60	56.5	76.6	128.8	111.7	129.8	123.433	2.145	0.13562
High	Q9CQC6	Basic leucine zipper and W2 domain-containing protein 1	21	13	20	12	48	Acetyl [K5]	86.4	118.9	138.5	114.6	78.1	92.9	85.1	85.3667	0.716	0.173614
High	Q91VK1	Basic leucine zipper and W2 domain-containing protein 2	9	3	3	3	48	Acetyl [K3]	83.2	68	69.3	73.5	138	90.8	150.7	126.5	1.992	0.0622771
High	P18572	Basigin	13	6	10	6	42.4		122.5	80.6	104.6	102.567	114.9	87.1	90.3	97.4333	0.863	0.78159
High	Q9CXE2	B-cell CLL/lymphoma 7 protein family member A	8	2	2	2	22.8		92.1	121.4	125.1	112.867	75.9	93.7	91.8	87.1333	0.757	0.106669
High	Q61335	B-cell receptor-associated protein 31	37	11	22	10	27.9		91.6	93.7	96.3	93.8667	97.5	117	103.9	106.133	1.109	0.145184
High	O08734	Bcl-2 homologous antagonist/killer	35	3	3	3	23.3		96.2	122.2	112.9	110.433	92.7	84.2	91.8	89.5667	0.813	0.0826679
High	Q61337	Bcl2-associated agonist of cell death	20	2	2	2	22.1		76.6	69	55.9	67.1667	153	92.4	153	132.8	2.216	0.0383984
High	Q8K019	Bcl-2-associated transcription factor 1	27	32	47	32	105.9	Phospho [S299; S395; S510; S529; S646; S656; S759]	91.9	78.2	109	93.0333	113.8	109.4	97.6	106.933	1.19	0.266823
High	P59017	Bcl-2-like protein 13	18	6	9	6	46.7		92.6	92	120.4	101.667	111.8	90.3	93	98.3667	1.004	0.803214
High	Q08ED0	Bcl-2-like protein 15	25	4	5	4	18.3		108.6	125	165.5	133.033	70	68	62.8	66.9333	0.544	0.0260977
High	O35425	Bcl-2-related ovarian killer protein	8	2	2	2	23.4		110.2	98.2	102.1	103.5	103.5	91.8	94.3	96.5333	0.923	0.230798
High	O35623	BET1 homolog	66	4	4	4	13.3		118.6	100.4	82.6	100.533	97.1	104.7	96.6	99.4667	0.966	0.994341
High	O35153	BET1-like protein	64	7	9	7	12.4		59.1	66.3	73.3	66.2333	163.7	94.2	143.3	133.733	2.16	0.0416387
High	E9Q649	Beta-1,3-galactosyl-O-glycosyl-glycoprotein beta-1,6-N-acetylglucosaminyltransferase 4	46	18	27	18	52.8		85.7	114.9	133.7	111.433	90.5	81.2	94	88.5667	0.788	0.236543
High	Q91Z92	Beta-1,3-galactosyltransferase 6	34	13	14	13	37		105.2	105.7	90	100.3	100.3	99.9	98.9	99.7	0.95	0.962993
High	Q8BHT6	Beta-1,3-glucosyltransferase	9	6	7	6	55.3		97.5	108.8	148.6	118.3	78.1	80.5	86.4	81.6667	0.74	0.0995683
High	Q09200	Beta-1,4 N-acetylgalactosaminyltransferase 1	51	23	41	23	59.2		108	94	106.5	102.833	102.5	106.2	82.9	97.2	0.963	0.545586
High	Q09199	Beta-1,4 N-acetylgalactosaminyltransferase 2	49	36	64	36	58.3		104.7	107.9	108.8	107.133	92.4	105	81.2	92.8667	0.856	0.181524
High	P15535	Beta-1,4-galactosyltransferase 1	43	12	19	12	44.4		86.8	123.7	90.2	100.233	108.1	92.8	98.3	99.7333	1.09	0.966751
High	Q9JJ04	Beta-1,4-galactosyltransferase 4	35	15	26	15	39.7		87.4	110.6	113.9	103.967	101.4	98.8	88	96.0667	0.893	0.48677
High	Q8BWP8	Beta-1,4-glucuronyltransferase 1	12	5	5	4	47.4		89.5	119.2	107	105.233	93	94.3	97.1	94.8	0.881	0.363492
High	Q99L88	Beta-1-syntrophin	8	4	4	4	58		98.1	96.2	103.1	99.1333	99.8	100.6	102.2	100.867	1.026	0.485864
High	P01887	Beta-2-microglobulin	14	2	5	2	13.8		112.5	127.8	104.2	114.833	83.2	90.9	81.3	85.1333	0.74	0.0204182
High	Q61235	Beta-2-syntrophin	15	7	9	7	56.3		93.1	101.3	92.1	95.5	99.9	110.5	103.2	104.533	1.108	0.0986191
High	Q8BFZ3	Beta-actin-like protein 2	33	18	324	3	42	Phospho [Y54]; Acetyl [K51]	91.6	49.5	64.7	68.6	142.1	100.4	151.6	131.367	2.195	0.0438874
High	Q99MK8	Beta-adrenergic receptor kinase 1	6	4	5	4	79.6		112.3	101	110.1	107.8	87.7	103.7	85.2	92.2	0.796	0.103619
High	Q8BWG8	Beta-arrestin-1	6	2	2	2	46.9		70.4	102.9	126.8	100.033	90.1	77.8	132	99.9667	0.875	0.992107
High	Q9CWL8	Beta-catenin-like protein 1	7	2	2	2	64.9		112.1	76.5	100.5	96.3667	102.7	112.1	96.1	103.633	1.022	0.55096
High	Q8R5C5	Beta-centractin	43	17	34	4	42.3		120.7	100.2	94.2	105.033	89.2	114	81.7	94.9667	0.89	0.448091
High	Q30KP5	Beta-defensin 18	52	4	8	4	9.9		80.2	48.1	64.4	64.2333	191.7	90.3	125.4	135.8	1.948	0.0596158
High	P82020	Beta-defensin 2	31	2	2	2	7.8		108.1	151.1	91.7	116.967	103.9	66.6	78.5	83	0.726	0.161353
High	Q30KP3	Beta-defensin 20	74	14	54	14	11		115.3	77.8	147.9	113.667	95.3	89.8	73.8	86.3	0.779	0.318186
High	Q30KN8	Beta-defensin 25	14	2	5	2	8		117.7	55.1	101.1	91.3	130	82.7	113.4	108.7	1.122	0.492654
High	Q30KN4	Beta-defensin 30	20	2	2	2	8.7		82.7	315.2	36.4	144.767	54.1	43.8	67.8	55.2333	0.655	0.44683
High	Q30KP6	Beta-defensin 41	52	5	7	5	7.7	Phospho [Y23]	70.9	105.7	116.1	97.5667	107.8	110.7	88.8	102.433	1.02	0.718749
High	P23780	Beta-galactosidase	19	10	20	9	73.1		80.9	112.8	111.5	101.733	101.1	97.2	96.4	98.2333	0.872	0.848373
High	Q3UPY5	Beta-galactosidase-1-like protein 2	32	23	53	23	72.2		101	106.5	112.2	106.567	99	89.2	92.1	93.4333	0.865	0.0385749
High	Q64685	Beta-galactoside alpha-2,6-sialyltransferase 1	38	18	25	18	46.6		74.6	221.5	58	118.033	87.9	71.5	86.4	81.9333	1.157	0.691544
High	P12265	Beta-glucuronidase	16	12	16	12	74.1		90.6	138.1	107.6	112.1	90	84.9	88.8	87.9	0.825	0.200302
High	P29416	Beta-hexosaminidase subunit alpha	13	7	13	7	60.6		78.4	95	89.4	87.6	121.9	92.5	122.9	112.433	1.364	0.103074
High	P20060	Beta-hexosaminidase subunit beta	24	16	25	16	61.1		88.4	127.8	94.5	103.567	103.7	92.1	93.5	96.4333	0.989	0.659534
High	Q60967	Bifunctional 3'-phosphoadenosine 5'-phosphosulfate synthase 1	24	13	17	13	70.7		87.4	97.3	120.9	101.867	92.3	100.9	101.2	98.1333	1.037	0.793655
High	Q9DBL7	Bifunctional coenzyme A synthase	30	14	19	14	62		83.2	116.2	101.9	100.433	103	94.7	101	99.5667	0.992	0.997481
High	P34914	Bifunctional epoxide hydrolase 2	19	8	14	8	62.5		78.3	145.6	80.4	101.433	103	84.6	108.1	98.5667	1.281	0.968359
High	Q8CGC7	Bifunctional glutamate/proline--tRNA ligase	49	73	104	72	170		94	99.9	121.2	105.033	86.6	106.2	92.2	95	0.923	0.372057
High	Q3UHN9	Bifunctional heparan sulfate N-deacetylase/N-sulfotransferase 1	4	3	3	3	100.7		103.6	119.1	129.1	117.267	86.2	82	80	82.7333	0.688	0.0235269
High	P18155	Bifunctional methylenetetrahydrofolate dehydrogenase/cyclohydrolase, mitochondrial	56	18	26	18	37.8		99.4	141.3	80.3	107	96.3	93.2	89.6	93.0333	0.938	0.564911
High	Q9JLV6	Bifunctional polynucleotide phosphatase/kinase	12	6	8	6	57.2		74.5	85.3	96.4	85.4	121.2	87.1	135.5	114.6	1.422	0.155767
High	Q9CWJ9	Bifunctional purine biosynthesis protein PURH	54	27	38	27	64.2		115.9	97.3	118	110.4	75.1	111.2	82.4	89.5667	0.711	0.197343
High	Q91WG8	Bifunctional UDP-N-acetylglucosamine 2-epimerase/N-acetylmannosamine kinase	14	7	7	7	79.1		95.8	76	84.3	85.3667	112.5	110.4	121	114.633	1.334	0.0323235
High	Q9CY64	Biliverdin reductase A	17	3	3	3	33.5		81.9	98.9	123	101.267	90.6	113	92.5	98.7	0.935	0.908659
High	O55102	Biogenesis of lysosome-related organelles complex 1 subunit 1	38	3	3	3	14.3		93.8	96	73.2	87.6667	117	107.5	112.6	112.367	1.2	0.0892088
High	Q5U5M8	Biogenesis of lysosome-related organelles complex 1 subunit 3	9	2	2	2	20.4		93.7	74.8	76.4	81.6333	128.8	110.4	115.8	118.333	1.515	0.0168627
High	Q8VED2	Biogenesis of lysosome-related organelles complex 1 subunit 4	13	2	2	2	23.1		92.2	95.6	92.5	93.4333	96.5	105.4	117.8	106.567	1.14	0.151833
High	Q8R015	Biogenesis of lysosome-related organelles complex 1 subunit 5	10	2	2	2	21.3		57.2	28.6	31.5	39.1	206.5	74	202.3	160.933	6.432	0.0350796
High	E9Q6J5	Biorientation of chromosomes in cell division protein 1-like 1	1	2	2	2	327.3		95.2	79.4	95	89.8667	109.8	112.9	107.8	110.167	1.156	0.0693571
High	Q8CIF4	Biotinidase	5	2	4	2	58.1		94.1	115.9	118.8	109.6	74.3	83.6	113.3	90.4	0.721	0.250049
High	Q8BTJ4	Bis(5'-adenosyl)-triphosphatase enpp4	7	3	4	3	51.6		78	153.1	132.8	121.3	72.8	76.8	86.5	78.7	0.578	0.188451
High	Q8R016	Bleomycin hydrolase	7	3	4	3	52.5		87	120.7	144.9	117.533	70.8	90.7	85.9	82.4667	0.712	0.137324
High	Q9D8S9	BolA-like protein 1	52	5	8	5	14.4		94.1	114.7	95.9	101.567	101.7	94.1	99.5	98.4333	1.038	0.710055
High	Q8BGS2	BolA-like protein 2	47	3	4	3	10.2		97.7	80.5	74.3	84.1667	123.6	104.9	118.9	115.8	1.477	0.0368149
High	Q8CEI1	BolA-like protein 3	15	2	2	2	12.2		42.1	168.2	102.9	104.4	86.2	73.7	127	95.6333	0.838	0.942934
High	Q91XV3	Brain acid soluble protein 1	65	9	25	9	22.1		77.7	83.1	133.8	98.2	105.2	74.9	125.3	101.8	1.266	0.853861
High	Q8BKX1	Brain-specific angiogenesis inhibitor 1-associated protein 2	9	3	3	3	59.2		110.7	86	97.8	98.1667	99.8	105.7	100.1	101.867	1.024	0.625457
High	O35855	Branched-chain-amino-acid aminotransferase, mitochondrial	36	16	27	16	44.1		82.7	135.7	122.1	113.5	86	76	97.4	86.4667	0.704	0.226924
High	Q99MP8	BRCA1-associated protein	8	3	3	3	66.9		102.5	51	52.4	68.6333	151.9	102.1	140.1	131.367	2.675	0.0743707
High	Q6PAJ1	Breakpoint cluster region protein	8	8	10	8	143		82.1	94.1	86.6	87.6	121.5	101.4	114.3	112.4	1.319	0.0231312
High	G3X9K3	Brefeldin A-inhibited guanine nucleotide-exchange protein 1	8	15	18	9	208.4		92.6	109.5	113.1	105.067	89.3	107.2	88.2	94.9	0.816	0.311528
High	A2A5R2	Brefeldin A-inhibited guanine nucleotide-exchange protein 2	7	12	13	6	202.1		84.1	110	106.3	100.133	100.4	93	106.2	99.8667	0.944	0.975898
High	Q8BXV2	BRI3-binding protein	21	5	6	5	28.2		105.8	120.2	96.7	107.567	97	94	86.3	92.4333	0.888	0.127195
High	Q3UI43	BRISC and BRCA1-A complex member 1	17	3	5	3	36.8		86.9	86	83.9	85.6	121.5	101.1	120.6	114.4	1.402	0.0377649
High	Q8K3W0	BRISC and BRCA1-A complex member 2	9	3	3	3	43.5		74.4	139.9	134.7	116.333	79.6	86	85.3	83.6333	0.633	0.288638
High	Q3TCJ1	BRISC complex subunit Abraxas 2	11	3	3	3	46.9		90.8	92.7	87.2	90.2333	124.8	98.6	106	109.8	1.167	0.10304
High	Q7TMS5	Broad substrate specificity ATP-binding cassette transporter ABCG2	3	2	2	2	72.9		70.8	150.5	127.4	116.233	71.3	79.2	100.8	83.7667	0.621	0.336215
High	Q91YE5	Bromodomain adjacent to zinc finger domain protein 2A	1	2	4	2	209.5		88	54.4	59.3	67.2333	139.9	128.3	130.1	132.767	2.194	0.0381173
High	Q9ESU6	Bromodomain-containing protein 4	2	3	3	3	155.8		96.8	93.5	106.5	98.9333	99.9	104.1	99.1	101.033	1.032	0.631928
High	O88665	Bromodomain-containing protein 7	4	2	3	2	74		52.4	66.7	67.6	62.2333	152.7	94.8	165.8	137.767	2.287	0.0304546
High	Q6AZB0	Brother of CDO	2	2	5	2	121.3	Phospho [T664]	53.8	69.5	61.9	61.7333	145.1	78.9	190.6	138.2	2.344	0.0934915
High	Q80Y55	BSD domain-containing protein 1	6	2	2	2	46.9		70.8	58.1	61.8	63.5667	158.3	91.6	159.5	136.467	2.563	0.046276
High	Q6WVG3	BTB/POZ domain-containing protein KCTD12	24	7	12	7	35.9		88.6	97	91.9	92.5	115.1	90	117.4	107.5	1.252	0.229202
High	Q9JMD0	BUB3-interacting and GLEBS motif-containing protein ZNF207	6	4	5	4	52.8		95.3	79.8	96.8	90.6333	115.2	94.1	118.8	109.367	1.208	0.12585
High	Q922D8	C-1-tetrahydrofolate synthase, cytoplasmic	33	33	49	30	101.1		104.7	101.6	108	104.767	83.5	108.8	93.4	95.2333	0.892	0.315218
High	P08607	C4b-binding protein	9	4	4	4	51.5		67.4	219.7	129.9	139	64.3	57.8	60.9	61	0.468	0.170943
High	Q80W54	CAAX prenyl protease 1 homolog	30	23	46	23	54.7		122.4	93.5	82.6	99.5	101.7	103.3	96.6	100.533	1.087	0.858656
High	Q9CS00	Cactin	7	4	4	4	90.6		90.9	96.1	80.9	89.3	118.4	98.6	115	110.667	1.266	0.0491353
High	B2RQC6	CAD protein	32	61	92	61	243.1		97.2	115	116.2	109.467	88.4	100.5	82.8	90.5667	0.769	0.0803504
High	Q9R0M0	Cadherin EGF LAG seven-pass G-type receptor 2	1	2	2	2	316.8		96.9	91.9	90	92.9333	106.3	112.1	102.7	107.033	1.157	0.0143237
High	P09803	Cadherin-1	15	11	12	11	98.2		109.9	76.2	79	88.3667	122.8	115.2	96.9	111.633	1.459	0.16385
High	O88338	Cadherin-16	5	2	2	2	89.8		110.2	98.3	94.2	100.9	104.9	85.4	107	99.1	1.067	0.821425
High	P61022	Calcineurin B homologous protein 1	20	4	5	4	22.4		129	104.1	111.3	114.8	93.5	108.3	53.8	85.2	0.84	0.25059
High	Q9Z0F4	Calcium and integrin-binding protein 1	10	2	4	2	21.8		71.5	130.8	101.2	101.167	106	75	115.6	98.8667	1.048	0.966768
High	Q8CGZ0	Calcium homeostasis endoplasmic reticulum protein	6	5	6	5	106.1		109.3	63.2	134.7	102.4	90.3	110.3	92.3	97.6333	0.844	0.987047
High	Q921L3	Calcium load-activated calcium channel	33	7	8	7	21.2		121.4	87.6	85.2	98.0667	107.8	112.9	85	101.9	1.23	0.776196
High	Q3UMR5	Calcium uniporter protein, mitochondrial	17	5	5	5	39.7		97.8	113.9	119.9	110.533	90.9	87.9	89.6	89.4667	0.786	0.0735186
High	Q8VCX5	Calcium uptake protein 1, mitochondrial	12	6	6	6	54.3		106.2	89.7	78.3	91.4	110.2	101.4	114.2	108.6	1.229	0.168245
High	Q9CTY5	Calcium uptake protein 3, mitochondrial	5	3	3	2	59.8		112.1	99.4	109	106.833	79.8	118.7	81	93.1667	0.743	0.359966
High	Q923T9	Calcium/calmodulin-dependent protein kinase type II subunit gamma	27	17	27	10	59.6		86.5	110.3	102.3	99.7	100	102.3	98.5	100.267	0.978	0.895804
High	Q8CGU1	Calcium-binding and coiled-coil domain-containing protein 1	7	4	7	4	77.2		89.7	97.9	102.8	96.8	107.9	99	102.7	103.2	1.049	0.253055
High	Q8BH59	Calcium-binding mitochondrial carrier protein Aralar1	62	36	55	30	74.5		91.8	132.9	104.2	109.633	83.6	94.1	93.4	90.3667	0.897	0.229333
High	Q9QXX4	Calcium-binding mitochondrial carrier protein Aralar2	60	33	72	27	74.4		91.4	133	92.1	105.5	94.4	90.7	98.3	94.4667	1.025	0.525772
High	Q8BMD8	Calcium-binding mitochondrial carrier protein SCaMC-1	25	15	23	15	52.9		90	119.1	129.2	112.767	79.8	94.4	87.5	87.2333	0.734	0.138123
High	A2ASZ8	Calcium-binding mitochondrial carrier protein SCaMC-2	7	3	4	2	52.6		83	146.8	125.9	118.567	79.6	75.1	89.6	81.4333	0.632	0.166861
High	Q06138	Calcium-binding protein 39	8	2	2	2	39.8		119.6	104.3	115.5	113.133	71.7	102.8	86.1	86.8667	0.746	0.105032
High	Q9D424	Calcium-binding tyrosine phosphorylation-regulated protein	7	4	4	4	48.3		71	105.7	84.1	86.9333	118.1	86.2	134.8	113.033	1.405	0.215689
High	Q8K1N1	Calcium-independent phospholipase A2-gamma	10	9	20	9	87.3		89.7	119.6	98.7	102.667	94.7	89.8	107.6	97.3667	0.96	0.656902
High	Q9CR86	Calcium-regulated heat stable protein 1	37	6	10	6	16.1		90.4	93.5	107.3	97.0667	103	101.3	104.5	102.933	1.102	0.363415
High	Q80XR2	Calcium-transporting ATPase type 2C member 1	15	11	15	11	100.2	Phospho [S581; S587]	80.9	134.5	114	109.8	92.2	81.5	96.9	90.2	0.809	0.358278
High	Q9CXW3	Calcyclin-binding protein	10	3	4	3	26.5		113.8	88	136.4	112.733	73.1	114.5	74.1	87.2333	0.652	0.249609
High	Q8CDE2	Calicin	3	2	2	2	66.7		61.8	184.8	110.6	119.067	85.2	52	105.6	80.9333	0.77	0.439017
High	Q8C5W0	Calmin	2	2	4	2	117.2		93.5	101.6	86.9	94	114.9	102	101	105.967	1.091	0.121746
High	P0DP27	Calmodulin-2	77	7	25	5	16.8		121.2	61.3	199.7	127.4	59.2	106.5	52	72.5667	0.489	0.294406
High	Q9D6P8	Calmodulin-like protein 3	60	4	43	2	16.7		83	73.7	58.3	71.6667	142.5	92.3	150.1	128.3	1.933	0.0443809
High	Q8C1B1	Calmodulin-regulated spectrin-associated protein 2	3	4	4	3	164.2		90.2	69.6	68.9	76.2333	144.2	98.8	128.3	123.767	1.843	0.0302693
High	Q80VC9	Calmodulin-regulated spectrin-associated protein 3	6	5	5	3	135.1		92.2	94.1	96.5	94.2667	105.9	106.7	104.6	105.733	1.126	0.0057518
High	P35564	Calnexin	61	45	154	45	67.2	Phospho [S582]	113.4	105.8	91.8	103.667	102.1	95.7	91.1	96.3	0.904	0.383861
High	O88456	Calpain small subunit 1	25	7	17	7	28.4		99.7	85.1	130.3	105.033	104.5	84.8	95.7	95	0.96	0.570317
High	O35350	Calpain-1 catalytic subunit	26	17	24	17	82.1		95.4	111.9	118.9	108.733	86.7	99.5	87.6	91.2667	0.783	0.103502
High	O08529	Calpain-2 catalytic subunit	21	15	22	15	79.8		96.4	116.6	119.5	110.833	83.4	94.9	89.2	89.1667	0.765	0.0665322
High	O08688	Calpain-5	35	20	25	20	72.9		94	110.1	116.9	107	93.7	94.7	90.6	93	0.851	0.16671
High	P51125	Calpastatin	9	6	6	6	84.9		109.5	87.3	108.2	101.667	96.9	99.9	98.2	98.3333	0.907	0.734105
High	Q08091	Calponin-1	82	36	91	32	33.3		82.9	87.2	115.6	95.2333	98.4	97.1	118.8	104.767	1.128	0.457584
High	Q08093	Calponin-2	38	13	21	10	33.1		94.7	116.3	149.6	120.2	67.9	96.4	75.1	79.8	0.646	0.0783583
High	Q9DAW9	Calponin-3	38	13	25	8	36.4		110.9	87	130.6	109.5	80.1	99	92.4	90.5	0.833	0.266539
High	P14211	Calreticulin	88	61	722	61	48		91.8	92.2	107.8	97.2667	111.4	99.5	97.3	102.733	1.08	0.455748
High	O35887	Calumenin	60	25	62	25	37	Phospho [Y47; S261]	98.4	93.2	92.7	94.7667	113.5	93.5	108.6	105.2	1.165	0.219708
High	P05132	cAMP-dependent protein kinase catalytic subunit alpha	28	11	15	2	40.5	Phospho [T198]	79.6	116.3	144.2	113.367	87.4	78.6	93.9	86.6333	0.751	0.295686
High	P68181	cAMP-dependent protein kinase catalytic subunit beta	34	12	17	3	40.7	Phospho [T198]	96.5	116.4	133.3	115.4	81.4	86	86.4	84.6	0.739	0.0785673
High	Q9DBC7	cAMP-dependent protein kinase type I-alpha regulatory subunit	53	21	42	21	43.2	Phospho [S83]	89.7	104.2	108.4	100.767	97.3	103.7	96.6	99.2	0.933	0.84508
High	P12367	cAMP-dependent protein kinase type II-alpha regulatory subunit	39	17	22	15	45.4		105.7	104.6	104.1	104.8	89.8	110.1	85.8	95.2333	0.859	0.314754
High	P31324	cAMP-dependent protein kinase type II-beta regulatory subunit	14	5	7	3	46.1		99.4	78	109	95.4667	100.7	106.5	106.3	104.5	1.069	0.423472
High	B2RX12	Canalicular multispecific organic anion transporter 2	5	5	6	5	169		83.7	119.5	104.7	102.633	92.5	109.8	89.8	97.3667	0.884	0.727829
High	Q9CQA9	Cancer-related nucleoside-triphosphatase homolog	27	3	5	3	20.7		81.3	113.1	97.7	97.3667	103	97.8	107.1	102.633	1.055	0.591389
High	Q922J3	CAP-Gly domain-containing linker protein 1	5	5	5	5	155.7		87.2	134.7	93.9	105.267	82.3	97	104.9	94.7333	1.033	0.586485
High	Q9Z0H8	CAP-Gly domain-containing linker protein 2	3	2	2	2	115.8		76.5	75.8	94.5	82.2667	125.4	94.1	133.7	117.733	1.64	0.0614882
High	Q60865	Caprin-1	16	13	18	13	78.1		114.7	94.2	130.1	113	69.8	118.2	73	87	0.636	0.235379
High	Q9DBC3	Cap-specific mRNA (nucleoside-2'-O-)-methyltransferase 1	3	3	3	3	95.6		95.1	93.6	110.3	99.6667	92.8	108.9	99.3	100.333	1.044	0.925455
High	P00920	Carbonic anhydrase 2	13	3	5	3	29		57.3	112.1	199.5	122.967	70.9	51.5	108.6	77	0.632	0.414951
High	Q9QZA0	Carbonic anhydrase 5B, mitochondrial	19	7	16	7	36.6		105.9	113.6	90.6	103.367	97.2	98.2	94.5	96.6333	0.918	0.444779
High	P48758	Carbonyl reductase [NADPH] 1	58	16	24	15	30.6		87.1	125.9	109.3	107.433	97.4	81.7	98.6	92.5667	0.891	0.330828
High	P08074	Carbonyl reductase [NADPH] 2	80	18	43	17	25.9	Acetyl [K2]	85.9	107.1	95.7	96.2333	109.3	96.6	105.4	103.767	1.1	0.362377
High	Q8K354	Carbonyl reductase [NADPH] 3	60	13	19	12	30.9		103.4	93.7	86.1	94.4	110.5	96.7	109.7	105.633	1.171	0.174947
High	Q91VT4	Carbonyl reductase family member 4	65	17	32	17	25.4		90.6	137	90.2	105.933	89.9	89.7	102.6	94.0667	0.993	0.55084
High	Q8VCT4	Carboxylesterase 1D	32	16	30	14	61.7		93	175.1	85.1	117.733	84.7	79.3	82.8	82.2667	0.891	0.312582
High	Q91WU0	Carboxylesterase 1F	24	8	11	7	61.6		108.8	134.5	68.7	104	101.1	82.7	104.2	96	0.929	0.837605
High	Q6AW46	Carboxylesterase 5A	29	15	32	15	64.1		76.4	192.2	70.5	113.033	99.5	71.3	90.1	86.9667	1.179	0.673057
High	O89001	Carboxypeptidase D	22	31	47	31	152.3		109.1	99.4	99	102.5	95.5	105.2	91.8	97.5	0.96	0.378934
High	Q9WVJ3	Carboxypeptidase Q	26	12	21	12	51.8		118.7	105.3	96	106.667	84.9	117.7	77.3	93.3	0.807	0.37891
High	P58466	Carboxy-terminal domain RNA polymerase II polypeptide A small phosphatase 1	9	2	2	2	29.2		96.1	66.4	83.7	82.0667	135	100.8	118	117.933	1.411	0.058216
High	Q61400	Carcinoembryonic antigen-related cell adhesion molecule 10	23	6	11	6	29.5		84.8	158.3	102.5	115.2	89.5	79.3	85.7	84.8333	0.836	0.277011
High	P47934	Carnitine O-acetyltransferase	43	35	56	35	70.8		89.7	118.3	110.5	106.167	85.8	83	112.7	93.8333	0.776	0.380102
High	P97742	Carnitine O-palmitoyltransferase 1, liver isoform	51	39	76	38	88.2		98.1	112.3	120.8	110.4	92.7	81.8	94.3	89.6	0.826	0.057821
High	Q924X2	Carnitine O-palmitoyltransferase 1, muscle isoform	5	3	4	2	88.2		88.2	136	112.4	112.2	88.7	67.2	107.6	87.8333	0.789	0.25298
High	P52825	Carnitine O-palmitoyltransferase 2, mitochondrial	53	37	67	37	73.9		85.6	160.9	87.7	111.4	85.5	84.2	96.1	88.6	0.975	0.465343
High	Q9R0G6	Cartilage oligomeric matrix protein	3	2	2	2	82.3		110.4	124.1	95.7	110.067	95.9	95.7	78.2	89.9333	0.867	0.119124
High	Q9CYD3	Cartilage-associated protein	6	3	3	3	46.1		98.4	145.3	129.6	124.433	67.7	82.1	76.9	75.5667	0.593	0.0340495
High	Q9DC28	Casein kinase I isoform delta	17	6	7	3	47.3		87.4	84.1	95	88.8333	107.4	120.4	105.6	111.133	1.228	0.0155919
High	Q9JMK2	Casein kinase I isoform epsilon	18	6	7	3	47.3		80.8	61.7	68.1	70.2	146.3	126.7	116.5	129.833	1.86	0.0042581
High	Q60737	Casein kinase II subunit alpha	40	11	14	11	45.1		98	106.1	104.1	102.733	89.4	104.7	97.7	97.2667	0.939	0.354423
High	O54833	Casein kinase II subunit alpha'	27	7	9	7	41.2		94.2	95.2	92.9	94.1	103.8	98.5	115.4	105.9	1.102	0.127675
High	P67871	Casein kinase II subunit beta	38	5	7	5	24.9		110	113.9	125.6	116.5	77.8	95.1	77.6	83.5	0.683	0.0196574
High	Q60649	Caseinolytic peptidase B protein homolog	11	8	13	8	76		92.9	105.8	82.6	93.7667	104.5	99.2	115.1	106.267	1.125	0.215347
High	Q8VHK1	Caskin-2	9	7	9	6	126.7		81.3	108.6	116.2	102.033	98.6	89.2	106	97.9333	0.908	0.809823
High	P70677	Caspase-3	7	2	3	2	31.5		130.4	66.6	141.3	112.767	64.8	128.8	68.1	87.2333	0.522	0.474272
High	O08738	Caspase-6	18	4	4	4	31.6		65.2	102.1	105.6	90.9667	101.5	99.5	126.2	109.067	0.995	0.336876
High	P97864	Caspase-7	29	9	10	9	34		102	75.3	125.4	100.9	89.5	113.2	94.6	99.1	0.928	0.994957
High	O89110	Caspase-8	13	4	4	4	55.3		99.4	74.5	73.8	82.5667	122.3	108	121.9	117.4	1.637	0.0499621
High	P24270	Catalase	61	35	59	35	59.8		98.6	107.2	82.6	96.1333	113.2	97.8	100.6	103.867	1.02	0.423608
High	O88587	Catechol O-methyltransferase	42	9	19	9	29.5		91.2	115.2	107.1	104.5	93.8	99.3	93.4	95.5	0.876	0.342158
High	Q8BIG7	Catechol O-methyltransferase domain-containing protein 1	69	13	27	13	28.9		115.5	103	104.6	107.7	89.4	106.5	80.9	92.2667	0.855	0.175297
High	P26231	Catenin alpha-1	49	43	76	43	100	Phospho [S655]	97.1	111.9	99.8	102.933	99.4	97.9	93.9	97.0667	0.981	0.318822
High	Q02248	Catenin beta-1	36	23	47	22	85.4		109.3	120.7	100.9	110.3	90.4	92.5	86.3	89.7333	0.828	0.044464
High	P30999	Catenin delta-1	57	59	94	2	104.9	Acetyl [K17]	85.9	111.7	111.1	102.9	101.2	92.2	97.9	97.1	0.881	0.618439
High	P10605	Cathepsin B	30	10	18	10	37.3		94.2	93.6	130	105.933	103.5	82.2	96.5	94.0667	1.025	0.443937
High	P18242	Cathepsin D	57	24	61	24	44.9	Acetyl [K329; K339; K343]	88	79.9	148	105.3	99.2	94.2	90.7	94.7	1.07	0.756535
High	P06797	Cathepsin L1	26	6	10	6	37.5		102.8	103.1	105.3	103.733	98.3	95.7	94.9	96.3	0.928	0.00651766
High	Q9WUU7	Cathepsin Z	10	3	3	3	34		107	114.2	126.4	115.867	75	95.1	82.2	84.1	0.719	0.0228868
High	P24668	Cation-dependent mannose-6-phosphate receptor	36	9	16	9	31.2		101.7	83.9	120.2	101.933	78	118.1	98.1	98.0667	0.965	0.803611
High	Q07113	Cation-independent mannose-6-phosphate receptor	8	21	29	21	273.6		93.4	117.4	107.6	106.133	96	88	97.7	93.9	0.892	0.209584
High	O54724	Caveolae-associated protein 1	58	37	80	37	43.9		93.2	80.1	75	82.7667	112.3	114.7	124.6	117.2	1.432	0.0174043
High	Q63918	Caveolae-associated protein 2	41	19	30	19	46.7		104.5	81.4	76.4	87.4333	111	118.8	108	112.6	1.363	0.101328
High	Q91VJ2	Caveolae-associated protein 3	46	19	37	19	27.8		87.6	88.5	80.2	85.4333	111.9	106.8	125.1	114.6	1.278	0.00960274
High	P49817	Caveolin-1	10	3	5	3	20.5		148.1	52.5	99.1	99.9	104.2	124.2	72.1	100.167	1.052	0.863069
High	Q8K1J6	CCA tRNA nucleotidyltransferase 1, mitochondrial	35	14	15	14	49.9		94.8	110.2	121.4	108.8	89.3	89.2	95.1	91.2	0.81	0.130009
High	Q6ZQ08	CCR4-NOT transcription complex subunit 1	5	11	12	11	266.6		97.6	95.9	98.5	97.3333	100.1	106.3	101.8	102.733	1.043	0.0788811
High	Q8BH15	CCR4-NOT transcription complex subunit 10	5	2	2	2	81.8		89.2	77.4	139.6	102.067	107.5	98.7	87.7	97.9667	1.106	0.955021
High	Q9CWN7	CCR4-NOT transcription complex subunit 11	7	2	2	2	54.9		100.4	78.7	99.7	92.9333	110.3	95.1	115.9	107.1	1.107	0.226028
High	O35566	CD151 antigen	16	6	10	5	28.2		159.9	73.2	170	134.367	58.2	95.1	43.6	65.6333	0.364	0.120414
High	Q61490	CD166 antigen	16	10	16	10	65.1		88.6	206	58.5	117.7	85.3	81.5	80.2	82.3333	0.92	0.617549
High	Q9CWK3	CD2 antigen cytoplasmic tail-binding protein 2	7	3	3	3	37.7	Phospho [S196]	106	92.5	98	98.8333	96.9	107.4	99.1	101.133	1.01	0.669509
High	Q9JLQ0	CD2-associated protein	22	12	17	12	70.4		91	96.3	104.9	97.4	102.2	109.1	96.6	102.633	1.061	0.385974
High	P35762	CD81 antigen	10	2	3	2	25.8		99.7	131.8	106.9	112.8	85.8	90.2	85.6	87.2	0.803	0.0907005
High	P40240	CD9 antigen	16	3	9	3	25.2		95.4	125.7	119.8	113.633	87.1	83.4	88.6	86.3667	0.727	0.0820475
High	Q9JM96	Cdc42 effector protein 4	8	3	3	3	37.8		103.6	82.5	96.9	94.3333	104.4	108.1	104.5	105.667	1.078	0.220895
High	Q8CJ53	Cdc42-interacting protein 4	7	3	5	3	68.4		101.5	109.1	109.8	106.8	83.6	104.3	91.7	93.2	0.84	0.149407
High	Q91WS0	CDGSH iron-sulfur domain-containing protein 1	45	7	26	7	12.1		93.6	107.3	93.5	98.1333	112.4	92.9	100.3	101.867	1.072	0.639314
High	Q9CQB5	CDGSH iron-sulfur domain-containing protein 2	48	8	11	8	15.2		93.2	86.4	100.6	93.4	111.4	88.4	120	106.6	1.194	0.308794
High	B1AR13	CDGSH iron-sulfur domain-containing protein 3, mitochondrial	50	8	13	8	15.7		87.5	88.5	89.5	88.5	122.5	93	118.9	111.467	1.343	0.124612
High	Q8K389	CDK5 regulatory subunit-associated protein 2	2	2	3	2	205.8		99.9	78.2	83.4	87.1667	118.5	98.1	122	112.867	1.42	0.0612502
High	Q99LM2	CDK5 regulatory subunit-associated protein 3	9	6	8	6	57		75.8	127.7	123.4	108.967	90.4	87	95.7	91.0333	0.732	0.456933
High	Q8BI72	CDKN2A-interacting protein	10	6	9	6	59.7		88.1	63.1	75.4	75.5333	134.4	108.6	130.4	124.467	1.728	0.0162035
High	Q8BHF7	CDP-diacylglycerol--glycerol-3-phosphate 3-phosphatidyltransferase, mitochondrial	5	4	5	4	62.5		97.2	101.4	93.6	97.4	98.9	92.2	116.6	102.567	1.017	0.575863
High	Q8VDP6	CDP-diacylglycerol--inositol 3-phosphatidyltransferase	16	4	4	4	23.6		103.9	125.1	120.5	116.5	87.8	76.6	86.1	83.5	0.715	0.0112829
High	Q8VDP4	Cell cycle and apoptosis regulator protein 2	31	21	32	21	102.9		92.9	97.9	103	97.9333	101.4	105.4	99.5	102.1	1.035	0.302564
High	Q8VEK0	Cell cycle control protein 50A	6	4	5	4	41		93.5	126.8	97.6	105.967	90.3	91.3	100.6	94.0667	0.935	0.365755
High	P60766	Cell division control protein 42 homolog	52	16	37	15	21.2		132.6	86.7	127.2	115.5	75.2	110.7	67.7	84.5333	0.591	0.190892
High	Q6A068	Cell division cycle 5-like protein	21	17	24	17	92.1		96.9	99	107.8	101.233	94.6	102.4	99.4	98.8	1.004	0.591562
High	Q8CH18	Cell division cycle and apoptosis regulator protein 1	13	14	20	14	132		88.5	92	102.4	94.3	105	104.2	107.9	105.7	1.141	0.110059
High	Q8BGZ4	Cell division cycle protein 23 homolog	3	2	2	2	68.5		104.6	116.9	148.7	123.4	63.4	92.4	74.2	76.6667	0.634	0.0342286
High	Q08288	Cell growth-regulating nucleolar protein	16	4	6	4	43.7		93.8	89.4	121.6	101.6	97.7	96.7	100.8	98.4	1.042	0.835969
High	P53996	Cellular nucleic acid-binding protein	37	6	16	6	19.6		123.3	60.9	128.6	104.267	97.4	100.3	89.4	95.7	0.79	0.903685
High	P02340	Cellular tumor antigen p53	21	5	6	5	43.4		180.8	37.5	106.6	108.3	53.1	172.3	49.7	91.7	0.498	0.814542
High	O35648	Centrin-3	25	2	2	2	19.5		81.7	128.4	102.4	104.167	90.1	102.7	94.7	95.8333	0.925	0.661098
High	Q9CXS4	Centromere protein V	44	12	18	12	27.5		80.8	101.9	78.1	86.9333	118.3	91	129.8	113.033	1.463	0.131763
High	O54692	Centromere/kinetochore protein zw10 homolog	12	8	8	8	88	Acetyl [K146]	98.7	100.9	105	101.533	89.3	116.5	89.6	98.4667	0.888	0.706776
High	Q62036	Centrosomal protein of 131 kDa	15	13	16	13	120.2		84.6	72.9	70.6	76.0333	138.2	115	118.6	123.933	1.626	0.00354691
High	Q6P5D4	Centrosomal protein of 135 kDa	4	4	4	4	133.3		103.5	129.4	134.3	122.4	60	105.1	67.7	77.6	0.523	0.0884954
High	Q6A065	Centrosomal protein of 170 kDa	1	2	3	2	174.9	Acetyl [K86]	88.7	115.2	88.7	97.5333	103.9	99.3	104.2	102.467	1.172	0.582373
High	Q80U49	Centrosomal protein of 170 kDa protein B	7	8	10	8	170.7		80	67.5	61.6	69.7	159.3	101	130.6	130.3	1.936	0.0242821
High	Q60952	Centrosome-associated protein CEP250	2	3	3	3	276.6		87.1	89.9	93.2	90.0667	117	99.1	113.7	109.933	1.264	0.0468871
High	Q924Z4	Ceramide synthase 2	16	5	9	5	45		128.4	102.5	93.7	108.2	83.4	109.6	82.3	91.7667	0.814	0.281058
High	Q9D6K9	Ceramide synthase 5	7	4	5	4	48.1		94.3	103.3	124.6	107.4	90.3	90.4	97.2	92.6333	0.875	0.221467
High	Q8C172	Ceramide synthase 6	4	2	3	2	44.8		67.9	162.5	109.8	113.4	74.5	67.5	117.6	86.5333	0.679	0.482636
High	Q3UMW8	Ceroid-lipofuscinosis neuronal protein 5 homolog	9	3	3	3	39.3		116.6	113.1	149.1	126.267	66.4	88	66.8	73.7333	0.573	0.0135149
High	Q61147	Ceruloplasmin	31	24	38	24	121.1		94	132.8	102.4	109.733	95.3	86.3	89.1	90.2333	0.87	0.209897
High	Q8BHG9	CGG triplet repeat-binding protein 1	10	2	2	2	18.8		132.5	88.3	108.8	109.867	89.7	81.5	99.2	90.1333	0.825	0.249187
High	Q921W0	Charged multivesicular body protein 1a	38	13	25	13	21.6		97.7	109.4	92.3	99.8	105.2	95.9	99.5	100.2	1.018	0.925412
High	Q99LU0	Charged multivesicular body protein 1b-1	38	12	23	5	22.1		113.2	102.7	87.9	101.267	102.5	112	81.7	98.7333	0.998	0.821763
High	Q9CQD4	Charged multivesicular body protein 1b-2	32	9	19	2	22.1		99.4	112.8	112.7	108.3	89.4	102.3	83.3	91.6667	0.794	0.0917175
High	Q9DB34	Charged multivesicular body protein 2a	29	8	12	8	25.1		138.9	100.6	81.7	107.067	91.6	116.7	70.5	92.9333	0.911	0.549446
High	Q8BJF9	Charged multivesicular body protein 2b	29	8	13	8	23.9		106.9	86.6	84	92.5	111.6	113.2	97.8	107.533	1.289	0.171423
High	Q9CQ10	Charged multivesicular body protein 3	9	3	4	3	25.2		107	117.8	108	110.933	87.5	92.6	87.1	89.0667	0.81	0.00611989
High	Q9D8B3	Charged multivesicular body protein 4b	34	14	30	10	24.9		106.7	89.7	73	89.8	136.5	92.2	102	110.233	1.136	0.27641
High	Q9D7S9	Charged multivesicular body protein 5	40	9	9	8	24.6		100.9	113.4	125.9	113.4	90.1	82.9	86.9	86.6333	0.766	0.0402484
High	P0C0A3	Charged multivesicular body protein 6	11	3	3	3	23.4		141	36.7	54.2	77.3	130.9	149.5	87.7	122.7	2.414	0.267395
High	Q8R1T1	Charged multivesicular body protein 7	7	2	2	2	50.6		81.9	117.6	119	106.167	85.7	104.2	91.7	93.8667	0.779	0.471647
High	Q922Q9	Chitinase domain-containing protein 1	48	22	55	22	44.9		101	118.9	82	100.633	91.6	103.6	102.9	99.3667	1.019	0.981722
High	Q921Q3	Chitobiosyldiphosphodolichol beta-mannosyltransferase	20	10	14	10	54.4		91.1	97.7	101.3	96.7	113.2	85.4	111.3	103.3	1.138	0.595019
High	Q99LI2	Chloride channel CLIC-like protein 1	22	9	9	9	60.6		82.7	95.5	88.8	89	117.5	94.3	121.3	111.033	1.323	0.0927435
High	Q9Z1Q5	Chloride intracellular channel protein 1	85	19	39	18	27		114.5	84.7	127.3	108.833	77	109.3	87.3	91.2	0.762	0.340227
High	Q9QYB1	Chloride intracellular channel protein 4	24	5	11	4	28.7		107	74.8	115.5	99.1	98.1	93.5	111	100.867	0.916	0.839648
High	Q8BXK9	Chloride intracellular channel protein 5	13	3	3	2	28.3		100.4	113.3	137	116.9	74.7	75.5	99.1	83.1	0.666	0.0575686
High	Q8BJ64	Choline dehydrogenase, mitochondrial	50	34	72	34	66.4		80.9	152.1	61.7	98.2333	114	77	114.4	101.8	1.41	0.774646
High	Q6X893	Choline transporter-like protein 1	4	2	3	2	73		87.2	121.2	121.1	109.833	85.3	98.8	86.4	90.1667	0.713	0.222376
High	Q91VA1	Choline transporter-like protein 4	3	2	3	2	78.7		106.6	106.7	107.9	107.067	96.9	87.1	94.7	92.9	0.888	0.0461624
High	Q8BGS7	Choline/ethanolaminephosphotransferase 1	4	2	7	2	46.4		90.4	136.7	126.1	117.733	78.7	81.8	86.1	82.2	0.649	0.106945
High	P49586	Choline-phosphate cytidylyltransferase A	16	6	7	6	41.6		95.2	109.8	130.4	111.8	81.6	96.6	86.6	88.2667	0.789	0.109715
High	Q03311	Cholinesterase	12	4	4	4	68.4		109.8	72	56.6	79.4667	114.1	121.2	126.4	120.567	1.684	0.140593
High	Q2VPQ9	Chromatin modification-related protein MEAF6	9	2	2	2	21.6		95.6	105.8	116.8	106.067	92.6	89.8	99.4	93.9333	0.875	0.165447
High	Q9CY57	Chromatin target of PRMT1 protein	27	6	10	6	26.6		114	80	87.2	93.7333	106.4	119.7	92.6	106.233	1.22	0.375852
High	P83917	Chromobox protein homolog 1	12	3	12	2	21.4		116	72.7	105.7	98.1333	100.7	112.2	92.9	101.933	0.953	0.749557
High	P23198	Chromobox protein homolog 3	54	10	26	8	20.8	Phospho [S95]	127.7	61.1	127.4	105.4	87.7	126	70.1	94.6	0.688	0.795349
High	Q61686	Chromobox protein homolog 5	45	10	17	9	22.2	Phospho [S93]	118.7	95.4	125.8	113.3	71.1	114.2	74.8	86.7	0.63	0.193392
High	Q9QXV1	Chromobox protein homolog 8	9	2	2	2	39.8		107.7	97.3	111.2	105.4	107.9	96.3	79.6	94.6	0.894	0.330396
High	E9PZM4	Chromodomain-helicase-DNA-binding protein 2	1	2	2	2	210.7		93.1	122.7	106.5	107.433	88.5	93.1	96	92.5333	0.874	0.207229
High	Q6PDQ2	Chromodomain-helicase-DNA-binding protein 4	18	34	46	34	217.6		94.9	99.6	109.3	101.267	91.3	106.3	98.6	98.7333	0.99	0.699834
High	P21844	Chymase	26	6	7	6	27.6		92.6	144.9	90.6	109.367	92.8	86.4	92.8	90.6667	1.003	0.398109
High	Q8BTU1	Cilia- and flagella-associated protein 20	15	3	3	3	22.7		102.9	80.5	78.1	87.1667	122.2	83.8	132.5	112.833	1.517	0.224983
High	Q8C6E0	Cilia- and flagella-associated protein 36	12	3	3	3	39.6		109.1	107.9	109.8	108.933	79.2	109.2	84.8	91.0667	0.777	0.192667
High	P59242	Cingulin	11	12	14	12	136.4		102.2	67.8	69	79.6667	130.6	120.9	109.5	120.333	1.751	0.0708796
High	Q6AW69	Cingulin-like protein 1	5	5	5	5	148.1		69.6	96.9	84.9	83.8	130.7	81.9	136.1	116.233	1.54	0.191954
High	Q8R4N0	Citramalyl-CoA lyase, mitochondrial	48	12	17	12	37.5		94.9	146.7	80.2	107.267	100.5	90.3	87.4	92.7333	0.952	0.594924
High	Q9CZU6	Citrate synthase, mitochondrial	57	35	127	35	51.7		109	113.9	120.8	114.567	78.8	87.7	89.8	85.4333	0.77	0.00551497
High	P49025	Citron Rho-interacting kinase	1	2	2	2	235.2		89.7	117.4	101	102.7	99.6	89.2	103.1	97.3	0.986	0.61398
High	Q8CJ61	CKLF-like MARVEL transmembrane domain-containing protein 4	13	4	8	4	22.9		89.7	107	100.4	99.0333	109.8	99.1	94.1	101	0.987	0.781452
High	Q68FD5	Clathrin heavy chain 1	61	101	217	101	191.4		97.6	93.4	134.2	108.4	88.8	95.8	90.1	91.5667	0.923	0.303871
High	Q99KN9	Clathrin interactor 1	13	9	23	9	68.5		97.9	96.9	99.2	98	107.8	108.6	89.6	102	1.102	0.623361
High	O08585	Clathrin light chain A	30	11	18	11	25.6		106.6	59.9	110.4	92.3	125.8	96.8	100.6	107.733	0.944	0.460078
High	Q9Z0G9	Claudin-3	11	2	5	2	23.3		102.4	109.2	82.9	98.1667	121.7	114.6	69.2	101.833	1.118	0.950245
High	Q9Z261	Claudin-7	9	2	2	2	22.3		108.5	47.2	34.9	63.5333	151.6	158.4	99.4	136.467	3.213	0.109953
High	Q9EPU4	Cleavage and polyadenylation specificity factor subunit 1	6	7	8	7	160.7		89.8	107.2	114.1	103.7	93.7	97.6	97.6	96.3	0.911	0.43792
High	O35218	Cleavage and polyadenylation specificity factor subunit 2	14	8	8	8	88.3		95.2	88.4	95.5	93.0333	105.1	109.6	106.2	106.967	1.116	0.0165169
High	Q9QXK7	Cleavage and polyadenylation specificity factor subunit 3	10	6	6	6	77.5		91.2	115	110.5	105.567	92.8	99.7	90.9	94.4667	0.839	0.271099
High	Q9CQF3	Cleavage and polyadenylation specificity factor subunit 5	52	7	10	7	26.2		114.5	121.4	80.9	105.6	84.2	113.5	85.5	94.4	0.746	0.54381
High	Q6NVF9	Cleavage and polyadenylation specificity factor subunit 6	15	6	13	6	59.1		79.9	71.3	77.8	76.3333	129.7	97.9	143.4	123.667	1.667	0.0443022
High	Q8BTV2	Cleavage and polyadenylation specificity factor subunit 7	21	8	12	8	52		120.6	87.2	137.3	115.033	72.5	111.6	70.8	84.9667	0.601	0.199244
High	Q99LC2	Cleavage stimulation factor subunit 1	10	4	4	4	48.4		88.2	106.3	122.3	105.6	85.2	102.9	95	94.3667	0.894	0.397151
High	Q8BIQ5	Cleavage stimulation factor subunit 2	33	15	23	15	61.3		101.8	90.6	102.4	98.2667	101.2	107.5	96.5	101.733	0.995	0.523982
High	Q99LI7	Cleavage stimulation factor subunit 3	5	4	4	4	82.8		90.6	74.8	82.1	82.5	129.3	104.4	118.9	117.533	1.448	0.013743
High	Q8VBZ3	Cleft lip and palate transmembrane protein 1 homolog	7	5	7	5	75.2		99.9	117.9	123.3	113.7	84.4	85.1	89.5	86.3333	0.722	0.0423333
High	Q8BXA5	Cleft lip and palate transmembrane protein 1-like protein	10	4	8	4	62.1		83.6	146.8	119	116.467	76.8	75.8	98	83.5333	0.645	0.188591
High	Q80TV8	CLIP-associating protein 1	5	6	6	5	169.1		94	88.6	104	95.5333	101.3	116.6	95.5	104.467	1.077	0.310818
High	Q8BRT1	CLIP-associating protein 2	9	12	13	11	140.7		91.3	108.6	119.1	106.333	90.3	96.4	94.2	93.6333	0.867	0.254796
High	Q5SW19	Clustered mitochondria protein homolog	1	2	2	2	148		119.2	97.9	134.9	117.333	74.9	92.7	80.3	82.6333	0.674	0.0442807
High	Q06890	Clusterin	33	18	48	18	51.6		78.9	262.9	46	129.267	87.5	63	61.6	70.7	0.798	0.575454
High	P54751	CMP-N-acetylneuraminate-beta-galactosamide-alpha-2,3-sialyltransferase 1	10	2	2	2	39		121.7	54.9	84.8	87.1333	140.2	98.5	99.9	112.867	1.178	0.333671
High	Q11204	CMP-N-acetylneuraminate-beta-galactosamide-alpha-2,3-sialyltransferase 2	46	18	45	18	40.1		127.8	81.2	101.3	103.433	96.4	110.1	83.2	96.5667	0.951	0.728677
High	Q9EQS3	c-Myc-binding protein	42	3	6	3	12		88.1	132.1	128.5	116.233	72.6	96	82.7	83.7667	0.644	0.120865
High	Q9CQI6	Coactosin-like protein	56	7	12	7	15.9		111.1	95.8	107.9	104.933	86.2	102.3	96.8	95.1	0.897	0.218824
High	O88783	Coagulation factor V	2	4	7	4	247.1		119.7	121.4	114.1	118.4	92.8	80.3	71.6	81.5667	0.671	0.0309781
High	Q8CIE6	Coatomer subunit alpha	43	59	105	59	138.3		102.1	99.6	106.2	102.633	101.1	97.6	93.4	97.3667	0.956	0.150047
High	Q9JIF7	Coatomer subunit beta	31	26	36	26	107		87.1	91.3	125.6	101.333	99.8	96.9	99.1	98.6	1.085	0.916254
High	O55029	Coatomer subunit beta'	35	28	45	28	102.4		86.9	107.1	121.8	105.267	90.4	91.7	102.1	94.7333	0.856	0.432173
High	Q5XJY5	Coatomer subunit delta	54	32	59	31	57.2		107.8	84.2	112.6	101.533	96.4	111.8	87.3	98.5	0.894	0.822653
High	O89079	Coatomer subunit epsilon	62	17	26	17	34.5		91.6	90.6	125.8	102.667	98	103.4	90.6	97.3333	1.069	0.734658
High	Q9QZE5	Coatomer subunit gamma-1	48	31	74	28	97.5		103.1	106.8	111.4	107.1	93.2	96.5	89	92.9	0.873	0.0117742
High	Q9QXK3	Coatomer subunit gamma-2	19	13	21	10	97.6		86.8	103.1	136.3	108.733	91.2	89.1	93.5	91.2667	0.884	0.351806
High	P61924	Coatomer subunit zeta-1	36	6	9	6	20.2		82.3	57.2	197.5	112.333	82.2	87.2	93.6	87.6667	1.059	0.794787
High	Q8VEH6	COBW domain-containing protein 1	27	7	8	7	43.7		82.6	103.9	98.7	95.0667	109.1	91.6	114.1	104.933	1.106	0.364459
High	P18760	Cofilin-1	91	26	67	19	18.5		128.4	68.4	137.1	111.3	70.1	124.1	71.9	88.7	0.56	0.493821
High	P45591	Cofilin-2	51	11	22	4	18.7		93	134.5	126.3	117.933	73.8	92.7	79.7	82.0667	0.631	0.069365
High	Q9D3E6	Cohesin subunit SA-1	2	2	2	2	144.3		80.6	32.5	38.3	50.4667	189.2	112.5	146.9	149.533	3.835	0.0351112
High	Q8K1A6	Coiled-coil and C2 domain-containing protein 1A	7	7	7	7	103.6		111.6	77.3	71.6	86.8333	125.4	114	100.2	113.2	1.475	0.165829
High	Q8BRN9	Coiled-coil and C2 domain-containing protein 1B	7	6	6	6	93		95.1	104.5	106.8	102.133	96.3	98.7	98.6	97.8667	0.943	0.367142
High	Q8VE99	Coiled-coil domain-containing protein 115	56	9	12	9	19.7		93.7	102.5	93.3	96.5	110.3	110.9	89.3	103.5	1.176	0.465113
High	Q9D8X2	Coiled-coil domain-containing protein 124	25	6	6	6	25.3		97.4	79.7	110.6	95.9	104.3	95.8	112.3	104.133	1.071	0.461792
High	Q3TC33	Coiled-coil domain-containing protein 127	10	4	4	4	30.5		96.6	135.5	107.4	113.167	83.3	93.9	83.2	86.8	0.776	0.109197
High	Q8C7V8	Coiled-coil domain-containing protein 134	7	2	2	2	26.5		91.5	128.9	138.8	119.733	78.6	78.1	84	80.2333	0.61	0.090828
High	Q3TVA9	Coiled-coil domain-containing protein 136	3	3	4	3	131.8	Acetyl [K923]	98.7	85.3	76.3	86.7667	105.1	130.4	104.2	113.233	1.232	0.0635712
High	Q8R0K4	Coiled-coil domain-containing protein 137	9	3	3	3	32.9		100.9	92.7	83	92.2	111.6	103	108.8	107.8	1.173	0.0911121
High	Q9D162	Coiled-coil domain-containing protein 167	40	4	5	4	11.5		88.2	119.4	89.3	98.9667	105.8	98.1	99.2	101.033	1.111	0.793295
High	Q8C9S4	Coiled-coil domain-containing protein 186	4	4	5	4	104.8		87.9	88.3	98.8	91.6667	103.9	111.2	109.9	108.333	1.245	0.0294521
High	Q9JIG7	Coiled-coil domain-containing protein 22	5	3	5	3	70.8		83.7	98	88	89.9	114.3	100.5	115.5	110.1	1.3	0.0349516
High	Q9CR29	Coiled-coil domain-containing protein 43	13	3	3	3	25		95	69.9	79.4	81.4333	169.4	88.5	97.7	118.533	1.23	0.229071
High	Q9D024	Coiled-coil domain-containing protein 47	29	19	43	19	55.8		113.4	110.9	102.9	109.067	89.5	105.4	77.9	90.9333	0.807	0.153001
High	Q3URS9	Coiled-coil domain-containing protein 51	20	7	10	7	45.1		96.1	107.6	87.9	97.2	106.9	99.1	102.4	102.8	1.066	0.427445
High	Q8R3Q6	Coiled-coil domain-containing protein 58	33	4	7	4	16.7		83.9	84.6	88.7	85.7333	120.9	88.7	133.3	114.3	1.43	0.153796
High	D3YZP9	Coiled-coil domain-containing protein 6	18	6	6	6	52.9		101.7	112.6	101.1	105.133	91.3	97.6	95.8	94.9	0.943	0.0822406
High	Q3UJV1	Coiled-coil domain-containing protein 61	6	3	4	3	57.3		88.2	74.8	73	78.6667	132.7	115.9	115.5	121.367	1.549	0.00528555
High	Q8C3X2	Coiled-coil domain-containing protein 90B, mitochondrial	48	11	15	10	29.6		65.2	157.9	109.8	110.967	91.4	70.9	104.8	89.0333	0.832	0.590681
High	Q9D8L5	Coiled-coil domain-containing protein 91	5	2	2	2	50		87.4	137.5	131.4	118.767	63.2	94.3	86.3	81.2667	0.657	0.120203
High	Q7TQK5	Coiled-coil domain-containing protein 93	4	3	3	3	72.6		91.2	143.7	127.4	120.767	70.3	81.7	85.7	79.2333	0.641	0.0789354
High	Q9D1L0	Coiled-coil-helix-coiled-coil-helix domain-containing protein 2	30	4	10	4	15.7		89.8	77.6	85.3	84.2333	130	83.8	133.5	115.767	1.523	0.180635
High	Q9CQP3	Coiled-coil-helix-coiled-coil-helix domain-containing protein 5	36	3	3	3	12.3		92.3	66.6	73.9	77.6	149.6	91.2	126.5	122.433	1.712	0.0727325
High	Q8K2Q5	Coiled-coil-helix-coiled-coil-helix domain-containing protein 7	75	6	7	6	10.1		76.6	95.2	78.7	83.5	133.2	83.5	132.7	116.467	1.685	0.168234
High	Q91W50	Cold shock domain-containing protein E1	30	23	31	23	88.7		95.8	94.7	104.6	98.3667	98.7	108.6	97.6	101.633	1.031	0.516013
High	P60824	Cold-inducible RNA-binding protein	61	13	28	13	18.6		95.1	61.9	98	85	125.6	88.9	130.4	114.967	1.32	0.185969
High	Q3UW21	Colipase-like protein 2	44	7	26	7	11		119.4	41.1	86.5	82.3333	164.2	88	100.7	117.633	1.165	0.339384
High	P02463	Collagen alpha-1(IV) chain	3	5	7	5	160.6		90.7	93.7	93.3	92.5667	113	99.7	109.6	107.433	1.174	0.0517039
High	Q04857	Collagen alpha-1(VI) chain	39	52	125	52	108.4		92.4	85	128.9	102.1	91.5	87.7	114.4	97.8667	0.991	0.841823
High	Q60847	Collagen alpha-1(XII) chain	1	2	2	2	340		83.7	107.4	97.5	96.2	102.7	97.6	111	103.767	1.052	0.404088
High	P08122	Collagen alpha-2(IV) chain	1	3	4	2	167.2		133.7	115.6	126.4	125.233	85.1	75.7	63.6	74.8	0.599	0.0123181
High	Q02788	Collagen alpha-2(VI) chain	29	43	129	43	110.3		102.5	89.3	88.5	93.4333	104.4	99.6	115.7	106.567	1.17	0.111476
High	A6H584	Collagen alpha-5(VI) chain	20	54	92	48	289.4		95.8	116.7	104.7	105.733	85.2	85.3	112.3	94.2667	0.815	0.340997
High	Q8C6K9	Collagen alpha-6(VI) chain	8	17	26	11	246.2		84.2	106.4	111	100.533	93.3	82.1	123.1	99.5	0.877	0.912823
High	Q8BXC6	COMM domain-containing protein 2	7	2	4	2	22.8		99.5	83.3	97	93.2667	109.7	113.4	97	106.7	1.131	0.139669
High	Q63829	COMM domain-containing protein 3	22	3	4	3	22		89.4	111.2	116.4	105.667	82.3	102.5	98.3	94.3667	0.884	0.355587
High	Q9CZG3	COMM domain-containing protein 8	10	2	2	2	20.8		108.7	98.7	146.4	117.933	79.2	92.3	74.8	82.1	0.729	0.0779673
High	P01027	Complement C3	3	5	5	5	186.4		97.4	121.7	103.7	107.6	95.1	88.8	93.5	92.4667	0.902	0.146326
High	O35658	Complement component 1 Q subcomponent-binding protein, mitochondrial	52	8	12	8	31		75.9	94.4	73.6	81.3	129.9	92.7	133.6	118.733	1.712	0.0669419
High	Q64735	Complement component receptor 1-like protein	8	3	3	3	53.7		90	83.1	68.9	80.6667	137.9	88.9	131.2	119.333	1.579	0.0928069
High	Q8JZN5	Complex I assembly factor ACAD9, mitochondrial	58	33	53	33	68.7		80.6	122.1	95.9	99.5333	106.6	83.2	111.8	100.533	1.112	0.919023
High	Q8BUY5	Complex I assembly factor TIMMDC1, mitochondrial	15	3	3	3	31.8		90.9	104.3	98.5	97.9	101.8	87.6	117	102.133	1.034	0.71774
High	Q9CWX2	Complex I intermediate-associated protein 30, mitochondrial	11	4	4	4	37.8		87.9	144.1	109.6	113.867	89.1	81.2	88.2	86.1667	0.805	0.208404
High	Q8K2Z4	Condensin complex subunit 1	2	2	2	2	155.6		113.4	83.2	104.3	100.3	124.5	67.7	106.9	99.7	1.025	0.894965
High	Q80YA9	Connector enhancer of kinase suppressor of ras 2	2	2	2	2	117.3		73.1	53.3	50.7	59.0333	159.4	91	172.5	140.967	2.993	0.0321723
High	Q9Z160	Conserved oligomeric Golgi complex subunit 1	15	10	12	10	109		91.3	99.4	102.9	97.8667	99.6	100.4	106.5	102.167	1.01	0.362111
High	Q921L5	Conserved oligomeric Golgi complex subunit 2	32	15	17	15	82		80.5	119.8	113.3	104.533	96.1	89.8	100.5	95.4667	0.848	0.604468
High	Q8CI04	Conserved oligomeric Golgi complex subunit 3	6	4	5	4	93.2		78.5	109.7	117.3	101.833	103.5	85.8	105.3	98.2	0.944	0.866908
High	Q8R1U1	Conserved oligomeric Golgi complex subunit 4	19	13	16	13	88.6		91.4	114.7	115.1	107.067	93.1	90.5	95.2	92.9333	0.812	0.211529
High	Q8C0L8	Conserved oligomeric Golgi complex subunit 5	17	11	14	11	91.3		81.8	107.6	99.6	96.3333	112	95.3	103.5	103.6	1.039	0.470496
High	Q8R3I3	Conserved oligomeric Golgi complex subunit 6	8	8	11	8	73		91.3	133.2	123.8	116.1	79.7	92.1	80	83.9333	0.646	0.097295
High	Q3UM29	Conserved oligomeric Golgi complex subunit 7	16	10	16	10	86		89	122.7	131.1	114.267	78.7	89.7	88.7	85.7	0.723	0.137062
High	Q9JJA2	Conserved oligomeric Golgi complex subunit 8	23	14	20	14	71.6		91.6	97.6	94.6	94.6	106.7	110.8	98.7	105.4	1.128	0.0669582
High	Q6A0A9	Constitutive coactivator of PPAR-gamma-like protein 1	27	24	40	24	121.6		96.3	111.4	111.4	106.367	90.9	97.7	92.3	93.6333	0.829	0.105022
High	Q8C3F2	Constitutive coactivator of PPAR-gamma-like protein 2	6	6	9	6	119.6		85.7	128.9	125.5	113.367	83.9	90.3	85.8	86.6667	0.683	0.193223
High	Q99LD4	COP9 signalosome complex subunit 1	20	9	12	9	53.4		107.5	96.1	121.3	108.3	87.4	96.6	91	91.6667	0.847	0.12217
High	P61202	COP9 signalosome complex subunit 2	25	9	11	9	51.6		88.3	104.4	138.5	110.4	83	92.5	93.3	89.6	0.886	0.277235
High	O88543	COP9 signalosome complex subunit 3	9	3	8	3	47.8		100.5	69.5	87.9	85.9667	121.1	110.4	110.7	114.067	1.26	0.103524
High	O88544	COP9 signalosome complex subunit 4	25	9	12	9	46.3		96.3	105.3	114.3	105.3	93.6	97	93.5	94.7	0.889	0.16305
High	O35864	COP9 signalosome complex subunit 5	10	4	4	4	37.5		91.2	112.7	148	117.3	69.4	89.2	89.5	82.7	0.792	0.124354
High	O88545	COP9 signalosome complex subunit 6	17	5	6	5	35.9		97.8	84.7	85.8	89.4333	107.6	106.6	117.5	110.567	1.254	0.0233513
High	Q9CZ04	COP9 signalosome complex subunit 7a	35	4	5	4	30.2		82.9	114.2	92.7	96.6	105.7	86.3	118.3	103.433	1.141	0.627301
High	Q8VBV7	COP9 signalosome complex subunit 8	15	2	3	2	23.2		101.8	76.7	67.7	82.0667	125	108.6	120.2	117.933	1.567	0.076547
High	Q8C166	Copine-1	32	16	26	16	58.8		107.4	101.5	108.5	105.8	86.2	107.4	89.1	94.2333	0.829	0.215026
High	Q8BT60	Copine-3	11	5	6	5	59.5		86.8	133.6	132	117.467	80.4	78.7	88.4	82.5	0.609	0.134881
High	Q9WU84	Copper chaperone for superoxide dismutase	26	10	12	10	28.9		101.4	105.2	97.4	101.333	100.2	108.2	87.5	98.6333	0.988	0.683476
High	Q9D8X1	Copper homeostasis protein cutC homolog	12	3	3	3	29		102.4	89.1	75.2	88.9	113.9	106.4	113	111.1	1.269	0.115228
High	O08997	Copper transport protein ATOX1	37	4	8	4	7.3		94.2	78	122.6	98.2667	104.5	84.7	115.9	101.7	1.109	0.801901
High	Q64430	Copper-transporting ATPase 1	7	8	8	8	161.9		109.1	104.9	108.2	107.4	92.4	97.4	88	92.6	0.855	0.0235899
High	Q3UMF0	Cordon-bleu protein-like 1	12	10	12	10	137.3	Phospho [S897]	85.7	95	98.8	93.1667	106.7	96.6	117.2	106.833	1.123	0.129972
High	Q9QZQ8	Core histone macro-H2A.1	52	22	49	20	39.7	Phospho [T178]	87.9	108	98.2	98.0333	105.1	101.3	99.7	102.033	1.031	0.547389
High	Q8CCK0	Core histone macro-H2A.2	41	16	45	14	40.1		102	115.4	88.6	102	85.2	119.6	89.2	98	0.875	0.745555
High	Q08024	Core-binding factor subunit beta	29	6	11	2	22		132	59.8	79.7	90.5	108.5	121.2	98.6	109.433	1.361	0.408663
High	Q62266	Cornifin-A	76	7	10	7	15.8		110.6	58.4	163.9	110.967	97.7	85.2	84.2	89.0333	0.771	0.694411
High	O89053	Coronin-1A	11	6	7	4	51		92.8	106	96.9	98.5667	106.6	80.7	117	101.433	1.1	0.890644
High	Q9WUM3	Coronin-1B	38	24	38	21	53.9		103.1	71.1	103.7	92.6333	103.2	114.3	104.6	107.367	1.015	0.325131
High	Q9WUM4	Coronin-1C	23	13	28	10	53.1		111.2	98.1	133.1	114.133	67.6	104.1	85.8	85.8333	0.771	0.136724
High	Q8C0P5	Coronin-2A	12	8	11	8	59.5		77.2	117.9	123.3	106.133	91.3	88.5	101.8	93.8667	0.775	0.566982
High	Q9D2V7	Coronin-7	9	7	8	7	100.7		88.7	82.9	92.3	87.9667	120.7	101.1	114.3	112.033	1.29	0.0250026
High	Q9D273	Corrinoid adenosyltransferase	55	11	17	11	26.3		94.7	114	96.9	101.867	99.2	96.6	98.7	98.1667	1.018	0.623928
High	Q4KML4	Costars family protein ABRACL	57	3	8	3	9		98.2	121.8	191.5	137.167	48.7	91.9	47.9	62.8333	0.4	0.05386
High	Q3TNH5	Cotranscriptional regulator FAM172A	21	8	8	8	48		87.3	115.6	95.4	99.4333	101.7	92.7	107.2	100.533	1.066	0.877876
High	Q60632	COUP transcription factor 1	8	4	4	3	46.1		75.1	104.8	129.6	103.167	100.6	85.7	104.3	96.8667	0.96	0.823593
High	Q8K199	COX assembly mitochondrial protein 2 homolog	23	3	3	3	9.4		80.2	66.7	61.6	69.5	152.2	86.7	152.6	130.5	2.283	0.0686786
High	Q9CPZ8	COX assembly mitochondrial protein homolog	27	3	4	3	12.5		101.8	117	112	110.267	80	97	92.3	89.7667	0.825	0.0486737
High	P97792	Coxsackievirus and adenovirus receptor homolog	9	2	3	2	39.9		93.8	105.9	103.4	101.033	103.4	91.7	101.7	98.9333	0.983	0.712192
High	O88271	Craniofacial development protein 1	5	2	2	2	32.9		117.6	87.3	107.7	104.2	90	107.7	89.7	95.8	0.836	0.500001
High	Q04447	Creatine kinase B-type	52	20	37	19	42.7		80	116.5	126.3	107.6	83.6	86.4	107.2	92.4	0.742	0.446085
High	P30275	Creatine kinase U-type, mitochondrial	20	7	8	6	47		94.7	120	67.5	94.0667	113.7	92.6	111.4	105.9	1.176	0.494528
High	Q91X84	CREB-regulated transcription coactivator 3	3	2	2	2	67		67.5	53.2	47.7	56.1333	177.2	88.3	166.2	143.9	3.124	0.0381036
High	P47941	Crk-like protein	11	3	4	3	33.8		95.1	104.8	160.6	120.167	72.7	90.9	76	79.8667	0.725	0.124477
High	P63154	Crooked neck-like protein 1	5	2	3	2	83.4		83.5	88.1	82.7	84.7667	130	95.5	120.2	115.233	1.44	0.0775663
High	Q5SUQ9	CST complex subunit CTC1	3	3	3	3	133.9		83.4	155	116.7	118.367	71.6	97.3	76.1	81.6667	0.652	0.182398
High	Q8BG15	CTD small phosphatase-like protein 2	3	2	2	2	52.8		66.6	49.9	81	65.8333	137	112	153.5	134.167	2.058	0.0174463
High	O88712	C-terminal-binding protein 1	30	15	20	8	47.7		105	101.7	121.1	109.267	81.4	106.2	84.5	90.7	0.805	0.138234
High	P56546	C-terminal-binding protein 2	24	14	18	7	48.9		88.5	103.5	106.1	99.3667	95.1	97.9	108.9	100.633	0.946	0.84953
High	P70698	CTP synthase 1	19	11	15	8	66.6		108.7	94.7	124.9	109.433	73.5	119.2	79.1	90.6	0.727	0.312648
High	P70303	CTP synthase 2	20	9	11	6	65.5		83.9	128.6	121	111.167	81.8	99	85.6	88.8	0.708	0.250719
High	Q99LJ0	CTTNBP2 N-terminal-like protein	6	3	7	3	69.8		86.5	63.7	66.7	72.3	143.6	103.5	136	127.7	2.04	0.0151962
High	P70412	CUB and zona pellucida-like domain-containing protein 1	30	24	44	24	68		117	98.6	89.4	101.667	108.2	89.7	97.1	98.3333	0.985	0.771006
High	P28659	CUGBP Elav-like family member 1	19	11	16	6	52.1		100.9	103.3	128.2	110.8	76.9	109	81.7	89.2	0.791	0.174174
High	Q9Z0H4	CUGBP Elav-like family member 2	11	7	11	2	54.2		105.5	102.2	99.7	102.467	79.8	116.2	96.6	97.5333	0.945	0.632746
High	Q9WTX6	Cullin-1	5	5	5	5	89.6		114.6	104.3	113	110.633	76.7	105.3	86	89.3333	0.762	0.128736
High	Q9D4H8	Cullin-2	2	2	2	2	86.8		88.4	47.6	61.8	65.9333	149.8	92.9	159.5	134.067	2.424	0.0448297
High	Q9JLV5	Cullin-3	16	8	9	8	88.9		116.7	110.2	119.1	115.333	77.3	98.3	78.4	84.6667	0.672	0.0462821
High	A2A432	Cullin-4B	8	6	6	2	110.6		121.6	92	123.8	112.467	83.3	100.4	78.9	87.5333	0.685	0.115138
High	Q9D5V5	Cullin-5	6	3	3	3	90.9		91.7	113.1	133.9	112.9	81.1	87.1	93.2	87.1333	0.77	0.13938
High	Q6ZQ38	Cullin-associated NEDD8-dissociated protein 1	27	31	38	30	136.2		111.6	97.9	123.4	110.967	82.1	102.2	82.9	89.0667	0.743	0.0878502
High	Q6ZQ73	Cullin-associated NEDD8-dissociated protein 2	6	5	5	4	135.5		92.5	106	95.6	98.0333	93.8	110.7	101.4	101.967	1.061	0.576098
High	Q8CI33	CWF19-like protein 1	9	4	5	4	60.2		117.8	79	128.9	108.567	83.4	114.5	76.4	91.4333	0.708	0.44346
High	Q8BHG2	CXXC motif containing zinc binding protein	18	2	2	2	18		87.1	166.8	98.5	117.467	76.1	83.6	87.9	82.5333	0.849	0.253764
High	Q9CWW7	CXXC-type zinc finger protein 1	3	2	4	2	76.1		82.6	60.5	68	70.3667	152	95.8	141.1	129.633	2.076	0.0314568
High	F6VAN0	Cyclic AMP-dependent transcription factor ATF-6 alpha	4	3	3	3	72.6		79.9	63.6	53.3	65.6	177	81.2	145.1	134.433	2.281	0.0817654
High	O35451	Cyclic AMP-dependent transcription factor ATF-6 beta	4	2	2	2	76		96.3	86.8	71.7	84.9333	142.4	85.2	117.6	115.067	1.356	0.187169
High	P24788	Cyclin-dependent kinase 11B	3	2	2	2	91.5		140.3	74.5	86.2	100.333	88.3	121.8	88.8	99.6333	1.031	0.934137
High	Q64261	Cyclin-dependent kinase 6	7	2	2	2	37		116.4	92.4	99.7	102.833	79.1	124	88.4	97.1667	0.886	0.672261
High	Q99J95	Cyclin-dependent kinase 9	9	4	8	4	42.7		87.9	117.7	128.9	111.5	80.6	102.5	82.4	88.5	0.7	0.193132
High	P46414	Cyclin-dependent kinase inhibitor 1B	20	2	2	2	22.2		79.2	76.9	84.8	80.3	121.6	103.5	134	119.7	1.534	0.0232207
High	P49615	Cyclin-dependent-like kinase 5	20	6	6	6	33.3		77.9	96.4	109.5	94.6	94.1	123.4	98.7	105.4	1.023	0.443906
High	Q99KY4	Cyclin-G-associated kinase	13	13	14	12	143.6		93.7	101.1	110.7	101.833	98.2	98.2	98	98.1333	0.971	0.543741
High	Q9D269	Cystatin-11	26	3	4	3	16.2		61.9	126.7	136.3	108.3	92	76.3	106.9	91.7333	0.726	0.695296
High	Q9DAN8	Cystatin-12	40	9	60	9	15		90.6	59.8	106.5	85.6333	128.8	85	129.3	114.367	1.422	0.250527
High	Q62426	Cystatin-B	74	7	8	7	11		93.4	82	112.5	95.9667	109.9	89.9	112.2	104	1.177	0.510186
High	P21460	Cystatin-C	54	7	13	7	15.5		83.6	80.3	74.6	79.5	142	91.9	127.6	120.5	1.588	0.0841353
High	P97315	Cysteine and glycine-rich protein 1	58	11	19	11	20.6		106.1	55.2	119.5	93.6	114.7	91.6	112.9	106.4	1.064	0.545461
High	P97314	Cysteine and glycine-rich protein 2	16	2	3	2	20.9		94	72.7	86	84.2333	128.3	92.4	126.5	115.733	1.471	0.0835273
High	Q9D1P4	Cysteine and histidine-rich domain-containing protein 1	5	2	2	2	37.3		73.4	126.5	135.8	111.9	70.4	112	81.8	88.0667	0.647	0.405132
High	Q9Z1J3	Cysteine desulfurase, mitochondrial	50	22	35	22	50.5		119.2	79	74.3	90.8333	113.5	113.4	100.6	109.167	1.435	0.299181
High	P60334	Cysteine dioxygenase type 1	27	3	9	3	23		77.2	129.6	108.9	105.233	101.7	82.7	99.9	94.7667	0.917	0.64
High	Q8C9S8	Cysteine protease ATG4A	24	11	13	11	45.1		81.5	94.4	110.2	95.3667	98	103.7	112.1	104.6	1.099	0.382643
High	Q9DBE0	Cysteine sulfinic acid decarboxylase	22	5	6	5	55.1		86.4	134.5	133.4	118.1	76.4	80.4	88.9	81.9	0.603	0.130132
High	P63254	Cysteine-rich protein 1	43	6	29	5	8.5		95.2	70.6	92.9	86.2333	140.5	76.2	124.7	113.8	1.343	0.314125
High	Q9DCT8	Cysteine-rich protein 2	60	14	21	13	22.7		107.5	83	138.7	109.733	83	88.8	99.1	90.3	0.826	0.358804
High	Q03401	Cysteine-rich secretory protein 1	23	7	8	7	27.7		105.5	78.9	137.5	107.3	109.8	84.8	83.5	92.7	0.803	0.530464
High	Q9ER72	Cysteine--tRNA ligase, cytoplasmic	13	9	11	9	94.8		120.9	82.1	112.2	105.067	85.1	119.6	80.1	94.9333	0.758	0.576127
High	P00158	Cytochrome b	3	2	5	2	43.2		71.8	158.5	122.1	117.467	78.4	71.9	97.3	82.5333	0.642	0.314921
High	Q3TYS2	Cytochrome b-245 chaperone 1	24	7	11	7	20.9		98.1	118.6	110.4	109.033	96.7	90.3	86	91	0.818	0.0628252
High	P56395	Cytochrome b5	60	11	16	11	15.2		97.6	122.7	103.3	107.867	96.1	95.5	84.7	92.1	0.925	0.140572
High	Q9CQX2	Cytochrome b5 type B	60	9	26	9	16.3		88.1	164.6	54	102.233	124.6	77.6	91.1	97.7667	1.033	0.919356
High	Q9CZ13	Cytochrome b-c1 complex subunit 1, mitochondrial	56	33	102	32	52.8		98.1	116.6	98.7	104.467	101.8	88.3	96.5	95.5333	0.978	0.284408
High	Q9DB77	Cytochrome b-c1 complex subunit 2, mitochondrial	55	35	105	35	48.2		122.8	95.7	72.3	96.9333	98.7	108.5	102.1	103.1	1.066	0.64141
High	P99028	Cytochrome b-c1 complex subunit 6, mitochondrial	64	11	41	11	10.4		98.4	69.6	75.6	81.2	143.5	87.2	125.7	118.8	1.662	0.119407
High	Q9D855	Cytochrome b-c1 complex subunit 7	91	22	64	22	13.5		90.2	106.8	73.1	90.0333	108.4	86.4	135	109.933	1.202	0.314858
High	Q9CQ69	Cytochrome b-c1 complex subunit 8	88	10	43	10	9.8		98	115.5	80	97.8333	106.2	95.9	104.3	102.133	1.064	0.670559
High	Q8R1I1	Cytochrome b-c1 complex subunit 9	47	3	6	3	7.4		62.3	57.3	59.5	59.7	113.9	95.4	211.6	140.3	1.914	0.0797558
High	Q9CR68	Cytochrome b-c1 complex subunit Rieske, mitochondrial	77	26	78	26	29.3		90.5	104.1	75.4	90	118	90.2	121.7	109.967	1.304	0.207164
High	Q9D2R6	Cytochrome c oxidase assembly factor 3 homolog, mitochondrial	42	5	5	5	12		89.2	110.7	88.6	96.1667	103.2	101.3	107	103.833	1.157	0.380803
High	Q8BGD8	Cytochrome c oxidase assembly factor 6 homolog	63	5	6	5	9.3		104.7	83.2	87.4	91.7667	125.2	95	104.5	108.233	1.196	0.203408
High	Q921H9	Cytochrome c oxidase assembly factor 7	27	6	8	6	25.6		87.1	105.6	110.3	101	96.5	82.4	118.2	99.0333	0.914	0.852915
High	Q8BJ03	Cytochrome c oxidase assembly protein COX15 homolog	7	3	4	3	45.8		98.3	107.7	136.2	114.067	87.9	88.2	81.7	85.9333	0.816	0.0979319
High	Q8VC74	Cytochrome c oxidase assembly protein COX18, mitochondrial	8	2	2	2	36.3		80.7	129.3	146.7	118.9	72.8	87	83.6	81.1333	0.646	0.183375
High	P00405	Cytochrome c oxidase subunit 2	24	7	68	7	26		90.3	173.2	104.8	122.767	74.8	71.9	85	77.2333	0.714	0.156943
High	P19783	Cytochrome c oxidase subunit 4 isoform 1, mitochondrial	56	15	45	15	19.5		108.6	139.1	70.3	106	95.5	104	82.5	94	0.879	0.714322
High	P12787	Cytochrome c oxidase subunit 5A, mitochondrial	63	12	81	12	16.1		90.9	92.9	62.6	82.1333	140.5	91.7	121.4	117.867	1.335	0.114018
High	P19536	Cytochrome c oxidase subunit 5B, mitochondrial	63	11	116	11	13.8		81.2	140.4	95.1	105.567	99	76.5	107.8	94.4333	1.041	0.654078
High	P43024	Cytochrome c oxidase subunit 6A1, mitochondrial	68	5	18	5	12.3		73.8	66.7	49.7	63.4	151.8	85.7	172.3	136.6	2.274	0.0545085
High	P56391	Cytochrome c oxidase subunit 6B1	85	13	35	13	10.1		116.4	89.3	104.9	103.533	108.9	87.4	93.2	96.5	0.888	0.534129
High	Q80ZN9	Cytochrome c oxidase subunit 6B2	60	6	12	6	10.5		110.8	105.3	102.4	106.167	93.7	88.5	99.2	93.8	0.89	0.0421816
High	Q9CPQ1	Cytochrome c oxidase subunit 6C	47	10	36	10	8.5		89.8	146.6	79.3	105.233	101.3	83.3	99.6	94.7333	1.109	0.744621
High	P48771	Cytochrome c oxidase subunit 7A2, mitochondrial	60	4	7	4	9.3		115.8	122	108.9	115.567	84.7	74.1	94.5	84.4333	0.732	0.02967
High	Q61387	Cytochrome c oxidase subunit 7A-related protein, mitochondrial	66	6	8	6	12.4		98.8	80.8	59.9	79.8333	131.1	105.4	123.9	120.133	1.534	0.0826034
High	P56393	Cytochrome c oxidase subunit 7B, mitochondrial	21	2	3	2	9		54.6	80.8	64.5	66.6333	164	65.9	170.3	133.4	2.544	0.173345
High	P17665	Cytochrome c oxidase subunit 7C, mitochondrial	24	2	8	2	7.3		79.8	134.1	97.6	103.833	102.5	76.1	109.8	96.1333	1.051	0.746007
High	Q62425	Cytochrome c oxidase subunit NDUFA4	59	10	19	10	9.3		90.2	106	63.8	86.6667	118.5	93.9	127.5	113.3	1.313	0.199308
High	P62897	Cytochrome c, somatic	72	13	20	13	11.6		93.9	114.1	62.6	90.2	132.4	67.5	129.6	109.833	1.38	0.556845
High	Q9D0M3	Cytochrome c1, heme protein, mitochondrial	45	15	31	15	35.3		97.3	116.5	97.2	103.667	101.9	94.1	92.9	96.3	0.967	0.370823
High	P53702	Cytochrome c-type heme lyase	10	2	3	2	31		68.2	87.2	98.9	84.7667	129.1	86.5	130.1	115.233	1.481	0.160501
High	Q64429	Cytochrome P450 1B1	16	11	17	11	60.5		83.1	115.9	109.4	102.8	95.1	96.1	100.3	97.1667	0.879	0.697988
High	Q8BKE6	Cytochrome P450 20A1	3	2	2	2	52.1		110.1	161.5	102.1	124.567	75.9	96.2	54.1	75.4	0.689	0.0827766
High	O54750	Cytochrome P450 2J6	7	3	4	3	57.8		90.6	98.9	90.3	93.2667	117.3	99.5	103.3	106.7	1.14	0.098064
High	Q99N16	Cytochrome P450 4F3	4	2	2	2	59.8		96.9	82	78	85.6333	204.1	54.2	84.8	114.367	1.034	0.758159
High	Q9CX80	Cytoglobin	13	2	2	2	21.5	Acetyl [K3]	103.5	92.7	98.4	98.2	97.6	101.2	106.6	101.8	1.029	0.422829
High	P63034	Cytohesin-2	11	2	2	2	46.6		122.8	66.7	55.2	81.5667	107.1	138.7	109.5	118.433	1.641	0.212338
High	Q9Z2L7	Cytokine receptor-like factor 3	8	2	2	2	49.5		95.4	82	83.8	87.0667	116	111.5	111.3	112.933	1.331	0.0240499
High	P28271	Cytoplasmic aconitate hydratase	58	46	88	46	98.1		97.2	104.5	116.9	106.2	92.7	99	89.8	93.8333	0.887	0.137225
High	Q9JHU4	Cytoplasmic dynein 1 heavy chain 1	38	166	259	166	531.7		96.1	104.9	120.2	107.067	91	94.7	93	92.9	0.886	0.164264
High	O88487	Cytoplasmic dynein 1 intermediate chain 2	22	11	18	11	68.4		129.2	64.9	78.1	90.7333	121.6	120.4	85.9	109.3	1.542	0.421533
High	Q8R1Q8	Cytoplasmic dynein 1 light intermediate chain 1	39	14	17	14	56.6		88.5	98.4	105.5	97.4667	106.8	97.6	103.1	102.5	1.048	0.425283
High	Q6PDL0	Cytoplasmic dynein 1 light intermediate chain 2	25	14	20	14	54.2		86.7	112.4	122.3	107.133	90	94.4	94.2	92.8667	0.838	0.329053
High	Q7TMB8	Cytoplasmic FMR1-interacting protein 1	16	17	19	17	145.1		100.1	122.4	134.2	118.9	70.9	92.2	80.2	81.1	0.655	0.0302893
High	Q99M51	Cytoplasmic protein NCK1	11	3	3	2	42.9		91.6	77.6	75.1	81.4333	120.5	119.4	115.8	118.567	1.539	0.0217131
High	O55033	Cytoplasmic protein NCK2	29	7	9	6	42.9		107.1	84.6	94.9	95.5333	102.8	119.8	90.7	104.433	1.084	0.4537
High	Q8BMK4	Cytoskeleton-associated protein 4	75	51	113	51	63.7		98	157.8	75	110.267	97.8	86.9	84.4	89.7	0.887	0.539958
High	A2AGT5	Cytoskeleton-associated protein 5	6	10	11	10	225.5		105.2	99.3	115	106.5	79.1	114	87.4	93.5	0.831	0.327557
High	Q9CPY7	Cytosol aminopeptidase	85	49	168	49	56.1		114.6	103.7	96	104.767	108	87.7	90	95.2333	0.868	0.309632
High	Q91YE9	Cytosolic 5'-nucleotidase 1B	11	6	8	6	65		62.2	159.3	122.4	114.633	78.7	62.4	115	85.3667	0.644	0.49405
High	Q91V12	Cytosolic acyl coenzyme A thioester hydrolase	21	8	12	8	42.5		97.1	83.5	94.3	91.6333	108.9	99.6	116.4	108.3	1.155	0.0606837
High	Q8BX80	Cytosolic endo-beta-N-acetylglucosaminidase	5	3	3	3	82.9		80.5	49.1	54.5	61.3667	158.6	111.2	146	138.6	2.679	0.013857
High	Q9R061	Cytosolic Fe-S cluster assembly factor NUBP2	10	2	3	2	29.5		91.9	70.7	69	77.2	120.4	116.1	132	122.833	1.703	0.0229734
High	Q9D187	Cytosolic iron-sulfur assembly component 2B	18	2	2	2	17.7		91.3	70.4	69.2	76.9667	134.5	113.8	120.8	123.033	1.716	0.0175926
High	Q9D1A2	Cytosolic non-specific dipeptidase	75	36	119	36	52.7		107.1	93.8	92	97.6333	98.4	122.2	86.4	102.333	1.049	0.752433
High	P47713	Cytosolic phospholipase A2	9	4	4	4	85.2		73.2	119.3	113.7	102.067	99.3	90	104.6	97.9667	0.873	0.910692
High	Q3V1L4	Cytosolic purine 5'-nucleotidase	17	7	10	7	64.8		111	81.6	142.6	111.733	79.4	99.5	86	88.3	0.775	0.317927
High	Q2KN98	Cytospin-A	2	2	2	2	124.4		101.8	81	100.9	94.5667	122.7	94.8	98.7	105.4	0.978	0.384686
High	Q8CIM3	D-2-hydroxyglutarate dehydrogenase, mitochondrial	21	9	10	9	58.5		77.9	141.9	127.3	115.7	79.4	76	97.4	84.2667	0.624	0.251412
High	Q61753	D-3-phosphoglycerate dehydrogenase	45	26	59	26	56.5		102.8	95.7	96.2	98.2333	95.4	121.9	88	101.767	0.991	0.821161
High	P18894	D-amino-acid oxidase	12	4	5	4	38.6		67.2	138.7	97.7	101.2	101.4	74.6	120.4	98.8	1.037	0.999945
High	Q9DD18	D-aminoacyl-tRNA deacylase 1	18	3	6	3	23.4		55.7	88	72.7	72.1333	146.1	68.2	169.3	127.867	2.01	0.19963
High	Q922Z0	D-aspartate oxidase	5	2	3	2	37.5		104.4	146.3	90.4	113.7	78.8	104.9	75.2	86.3	0.755	0.213364
High	Q80XN0	D-beta-hydroxybutyrate dehydrogenase, mitochondrial	38	13	25	13	38.3		83.9	163.5	72.2	106.533	98.4	76.1	105.8	93.4333	1.173	0.802511
High	O88291	DBIRD complex subunit ZNF326	18	10	13	10	65.2		107.5	95.2	103.2	101.967	87.9	117.3	88.9	98.0333	0.861	0.67452
High	Q8K3H0	DCC-interacting protein 13-alpha	4	3	4	2	79.3		83.5	82.5	90.1	85.3667	119.6	96.4	127.8	114.6	1.432	0.0651376
High	Q8K3G9	DCC-interacting protein 13-beta	10	3	4	2	73.8		67.5	63	39.8	56.7667	168.4	87.2	174	143.2	2.673	0.0358242
High	Q91VU6	DDB1- and CUL4-associated factor 11	5	3	3	3	62		102.8	101.6	101.8	102.067	93.9	105.1	94.9	97.9667	0.932	0.35931
High	Q80T85	DDB1- and CUL4-associated factor 5	3	2	2	2	103.6		84	81.8	73.8	79.8667	129.1	95.1	136.2	120.133	1.577	0.0575912
High	P61963	DDB1- and CUL4-associated factor 7	6	2	2	2	38.9		87	124.9	120	110.633	81.5	98.6	87.9	89.3333	0.732	0.210721
High	Q8N7N5	DDB1- and CUL4-associated factor 8	9	4	4	4	66		94.4	109.5	104.7	102.867	94.6	92	104.8	97.1333	0.903	0.387126
High	Q80WW9	DDRGK domain-containing protein 1	31	8	14	8	36		70.1	74.6	72.5	72.4	153.1	107.8	121.8	127.567	1.68	0.02946
High	Q8VDK1	Deaminated glutathione amidase	45	12	26	12	35.7		98.7	90.1	111.5	100.1	98.9	98.1	102.7	99.9	1.002	0.977239
High	Q91XC8	Death-associated protein 1	17	3	10	3	11.1		63.2	34.3	37.4	44.9667	199.8	75.8	189.5	155.033	5.059	0.0421981
High	O54784	Death-associated protein kinase 3	14	6	6	6	51.4		76.4	134.1	94.7	101.733	101.5	90.1	103.2	98.2667	1.072	0.96153
High	Q8C9B9	Death-inducer obliterator 1	1	2	3	2	247		22.9	17.4	20.1	20.1333	209.6	38.7	291.3	179.867	10.433	0.0912913
High	P28654	Decorin	7	2	3	2	39.8		73	118.9	117	102.967	92.5	82.2	116.4	97.0333	0.791	0.824511
High	P0CG14	Decreased expression in renal and prostate cancer protein	7	2	2	2	52.2		90	73	69.2	77.4	139.4	104	124.4	122.6	1.704	0.0173235
High	Q8BUR4	Dedicator of cytokinesis protein 1	3	4	4	4	214.9		86.4	68.8	69.6	74.9333	140.3	94.1	140.7	125.033	2.015	0.0441752
High	Q8R1A4	Dedicator of cytokinesis protein 7	14	26	31	23	241.3		87.8	106.5	109.5	101.267	101	98.4	96.7	98.7	0.925	0.792094
High	Q8BIK4	Dedicator of cytokinesis protein 9	1	2	2	2	235.2		74.5	71.1	69.8	71.8	144.9	99.2	140.5	128.2	1.976	0.0400541
High	Q99L04	Dehydrogenase/reductase SDR family member 1	48	15	32	15	34		96.6	114.1	102.8	104.5	99.5	93.1	93.9	95.5	0.914	0.203645
High	Q5SS80	Dehydrogenase/reductase SDR family member 13	8	2	2	2	40.7		80.7	74	81.2	78.6333	132.5	103.4	128.2	121.367	1.588	0.0203435
High	Q99LB2	Dehydrogenase/reductase SDR family member 4	65	30	72	30	29.9		93.1	112.4	77.1	94.2	114.3	96.8	106.3	105.8	1.142	0.375327
High	Q9CXR1	Dehydrogenase/reductase SDR family member 7	14	5	9	5	38.1		75.1	183.3	103.2	120.533	79.8	71.5	87.1	79.4667	0.773	0.310825
High	Q99J47	Dehydrogenase/reductase SDR family member 7B	41	15	26	15	35		94.2	133.2	104.1	110.5	90.7	84	93.8	89.5	0.871	0.182493
High	Q8VBZ0	Dehydrogenase/reductase SDR family member on chromosome X homolog	22	7	9	7	35.9		101.1	117.8	99.8	106.233	101	85.5	94.9	93.8	0.939	0.162168
High	Q3U9G9	Delta(14)-sterol reductase LBR	19	14	19	14	71.4		93.6	101.3	112.4	102.433	96.4	95.1	101.3	97.6	0.952	0.48633
High	Q71KT5	Delta(14)-sterol reductase TM7SF2	6	2	2	2	46.5		170.9		268.9	219.9	59.4	84.1	16.7	53.4	0.277	0.0690612
High	O35459	Delta(3,5)-Delta(2,4)-dienoyl-CoA isomerase, mitochondrial	68	29	73	29	36.1		101.5	88.1	98.3	95.9667	100.6	103.8	107.7	104.033	1.056	0.185325
High	Q8CHT0	Delta-1-pyrroline-5-carboxylate dehydrogenase, mitochondrial	40	32	121	31	61.8		99	92.8	85.6	92.4667	111.2	98.5	112.9	107.533	1.198	0.0665517
High	Q9Z110	Delta-1-pyrroline-5-carboxylate synthase	44	31	57	31	87.2		106	133.2	102	113.733	76.1	101.9	80.8	86.2667	0.762	0.0856697
High	P10518	Delta-aminolevulinic acid dehydratase	54	16	29	16	36		119	124	146.7	129.9	71.4	73.8	65.1	70.1	0.575	0.00282277
High	A6H8H2	DENN domain-containing protein 4C	4	7	7	7	211.3		92.8	79.3	77	83.0333	118.3	108.4	124.2	116.967	1.493	0.0108029
High	Q9CQJ6	Density-regulated protein	8	2	2	2	22.2		82.3	130.9	167.5	126.9	65.4	74.6	79.3	73.1	0.57	0.124539
High	Q60710	Deoxynucleoside triphosphate triphosphohydrolase SAMHD1	28	15	19	15	75.8		101.2	104.9	125.8	110.633	75	109.6	83.6	89.4	0.797	0.182783
High	P56542	Deoxyribonuclease-2-alpha	11	4	6	4	38.8		69.8	123.9	121.3	105	104.2	71.9	108.9	95	0.859	0.734961
High	Q91WS7	DEP domain-containing protein 7	5	2	2	2	58.4		87.7	91.2	80.8	86.5667	117.7	99.5	123	113.4	1.341	0.0341696
High	Q8BHC4	Dephospho-CoA kinase domain-containing protein	48	11	28	11	26.5		98.1	98.2	99.7	98.6667	98.4	106.2	99.4	101.333	1.013	0.386152
High	Q99J56	Derlin-1	12	3	4	3	28.8		87	124.2	131.8	114.333	88.4	84.4	84.2	85.6667	0.679	0.168358
High	Q8BNI4	Derlin-2	16	2	7	2	27.6		129.1	103.2	102.2	111.5	83.5	104.1	77.9	88.5	0.809	0.117117
High	Q9D8K3	Derlin-3	19	4	8	4	26		110.6	116.8	117.3	114.9	79.9	82.3	93.1	85.1	0.705	0.0132201
High	P31001	Desmin	89	68	229	60	53.5	Phospho [S28]	98	85.7	94.6	92.7667	102.9	101.4	117.3	107.2	1.088	0.0792512
High	O55111	Desmoglein-2	20	13	17	13	122.3		96.3	93.9	87.8	92.6667	108.3	110.2	103.5	107.333	1.153	0.0153132
High	E9Q557	Desmoplakin	36	115	165	114	332.7	Phospho [S2118; S2120]	88.3	116.8	107.4	104.167	97.4	100.5	89.6	95.8333	0.907	0.456418
High	Q9R0P5	Destrin	73	19	38	16	18.5		103.3	82.1	100.6	95.3333	106.2	106.8	101	104.667	1.056	0.305853
High	Q9D9Z5	DET1- and DDB1-associated protein 1	18	2	3	2	11.7		59.5	90.8	97.9	82.7333	127.4	93.5	131	117.3	1.404	0.136952
High	Q8K2H2	Deubiquitinase OTUD6B	8	2	3	2	33.7		89.6	92	113.1	98.2333	106.2	92.4	106.6	101.733	1.154	0.688149
High	P32233	Developmentally-regulated GTP-binding protein 1	25	7	11	6	40.5		104.9	111.1	143.2	119.733	65.9	103.6	71.4	80.3	0.642	0.0803374
High	Q9QXB9	Developmentally-regulated GTP-binding protein 2	26	8	16	7	40.7		93.4	113.7	117.1	108.067	83.5	99.3	93	91.9333	0.818	0.149386
High	Q9EPS3	D-glucuronyl C5-epimerase	7	5	6	5	70		126.3	151.4	106.4	128.033	73.3	96.7	45.8	71.9333	0.58	0.0893823
High	Q8BH86	D-glutamate cyclase, mitochondrial	17	8	11	8	66.3		95.6	97.3	78.5	90.4667	115	100.9	112.7	109.533	1.178	0.0866677
High	Q9JIQ3	Diablo homolog, mitochondrial	23	7	10	7	26.8		107	92.1	74.4	91.1667	116.2	102.4	108	108.867	1.173	0.211644
High	O09035	Diazepam-binding inhibitor-like 5	79	13	28	13	9.9		91	115.3	52.2	86.1667	109.7	84.6	147.3	113.867	1.207	0.351146
High	P00375	Dihydrofolate reductase	48	9	9	9	21.6		118.9	95.5	127.8	114.067	67.8	117.2	72.8	85.9333	0.612	0.21069
High	O08749	Dihydrolipoyl dehydrogenase, mitochondrial	73	40	119	40	54.2		100.9	100.6	87.6	96.3667	100.5	103.2	107.3	103.667	1.026	0.244408
High	Q8BMF4	Dihydrolipoyllysine-residue acetyltransferase component of pyruvate dehydrogenase complex, mitochondrial	48	33	88	33	67.9		88.7	97.3	82.2	89.4	106.3	93.5	132	110.6	1.198	0.167221
High	Q9D2G2	Dihydrolipoyllysine-residue succinyltransferase component of 2-oxoglutarate dehydrogenase complex, mitochondrial	50	31	82	31	49		92.1	102.6	74.5	89.7333	114.3	101.3	115.2	110.267	1.241	0.137383
High	O35435	Dihydroorotate dehydrogenase (quinone), mitochondrial	54	15	18	15	42.7		98.6	150.2	72.2	107	101.2	89.6	88.3	93.0333	0.909	0.696011
High	Q8BVI4	Dihydropteridine reductase	48	11	22	11	25.6		96.4	103.8	101.2	100.467	97.3	100.2	101.1	99.5333	0.991	0.738521
High	O08553	Dihydropyrimidinase-related protein 2	57	28	49	25	62.2	Phospho [S522; T555]	117.3	89.2	97.7	101.4	93.9	98.5	103.3	98.5667	1.008	0.810789
High	Q62188	Dihydropyrimidinase-related protein 3	36	20	33	17	61.9	Phospho [S522]	99.1	88.3	95.5	94.3	100.4	107.2	109.5	105.7	1.123	0.059273
High	P98192	Dihydroxyacetone phosphate acyltransferase	14	9	9	9	76.8		91.4	133.8	108.3	111.167	91.6	79.6	95.2	88.8	0.846	0.1809
High	Q8JZM0	Dimethyladenosine transferase 1, mitochondrial	14	4	4	4	38.9		123.6	104.1	107.1	111.6	85.7	96.7	82.9	88.4333	0.8	0.0312388
High	P50285	Dimethylaniline monooxygenase [N-oxide-forming] 1	3	2	2	2	59.9		111.9	116.3	109.2	112.467	87.8	86.3	88.5	87.5333	0.785	0.00188893
High	Q8K2I3	Dimethylaniline monooxygenase [N-oxide-forming] 2	16	10	16	10	60.9		95	126	92.4	104.467	104.7	79.7	102.2	95.5333	1.076	0.549025
High	Q8R242	Di-N-acetylchitobiase	33	12	14	12	41.3		94.3	132.9	112.9	113.367	82	92.2	85.8	86.6667	0.76	0.107962
High	P31428	Dipeptidase 1	36	8	12	8	45.7		66.4	117.7	105.5	96.5333	116.5	73.3	120.5	103.433	1.105	0.771151
High	Q9DA79	Dipeptidase 3	27	11	13	11	54.2		69.5	122.4	79.3	90.4	138.1	67.8	122.9	109.6	1.549	0.559534
High	P97821	Dipeptidyl peptidase 1	16	7	11	7	52.3		84.4	118.3	108.4	103.7	101.4	84.8	102.6	96.2667	0.936	0.602493
High	Q9ET22	Dipeptidyl peptidase 2	10	4	5	4	56.2		99.2	114.3	98.4	103.967	94.4	105.7	88.1	96.0667	0.951	0.33096
High	Q99KK7	Dipeptidyl peptidase 3	32	20	29	20	82.8		111.5	97.3	119.4	109.4	83.4	102.5	85.8	90.5667	0.77	0.0981437
High	P28843	Dipeptidyl peptidase 4	28	20	26	20	87.4		87.5	140.6	85.2	104.433	112.4	80.2	94.1	95.5667	1.075	0.733351
High	Q80YA7	Dipeptidyl peptidase 8	4	2	2	2	102.1		88.8	76.7	83.4	82.9667	117.9	114.2	118.9	117	1.414	0.00993111
High	Q8BVG4	Dipeptidyl peptidase 9	4	2	2	2	97.9		79.4	88.2	157	108.2	95.8	84.9	94.7	91.8	1.074	0.634825
High	Q9JI46	Diphosphoinositol polyphosphate phosphohydrolase 1	16	2	2	2	19		103.1	79.6	84.1	88.9333	106.9	108.3	118.1	111.1	1.288	0.0860723
High	Q99JF5	Diphosphomevalonate decarboxylase	4	2	2	2	44		86.7	84	123.5	98.0667	102.5	115.3	88.1	101.967	1.182	0.75748
High	Q9CQ28	Diphthine--ammonia ligase	10	2	2	2	29.9		76.7	120.1	106.9	101.233	96.2	94.2	105.9	98.7667	0.899	0.954594
High	P98078	Disabled homolog 2	11	7	11	7	82.3		81.7	106.5	106	98.0667	107.8	97.9	100.1	101.933	0.944	0.668526
High	Q3UH60	Disco-interacting protein 2 homolog B	2	3	3	2	171		88.8	77.6	100.1	88.8333	126.1	84.8	122.6	111.167	1.381	0.237619
High	O35598	Disintegrin and metalloproteinase domain-containing protein 10	15	12	25	12	83.9		88.6	103.2	105.7	99.1667	109.7	88.9	103.8	100.8	1.005	0.864085
High	O88839	Disintegrin and metalloproteinase domain-containing protein 15	5	3	4	3	92.6	Phospho [T814]	86.8	68.5	85.5	80.2667	129.7	97.5	132	119.733	1.517	0.0362727
High	Q9Z0F8	Disintegrin and metalloproteinase domain-containing protein 17	5	5	5	5	93		93.4	96.4	96.2	95.3333	102	104.6	107.5	104.7	1.087	0.00954046
High	Q60718	Disintegrin and metalloproteinase domain-containing protein 2	3	2	2	2	82.3		73.2	135.7	107.3	105.4	98.4	73.1	112.4	94.6333	0.916	0.698606
High	Q9JLN6	Disintegrin and metalloproteinase domain-containing protein 28	50	55	107	55	88.6		106	80.7	150.5	112.4	97.1	84.2	81.4	87.5667	0.795	0.347545
High	O35227	Disintegrin and metalloproteinase domain-containing protein 7	65	59	213	59	89.1	Phospho [S702]	115.4	84	116.6	105.333	105.8	94.5	83.6	94.6333	0.819	0.481251
High	Q61072	Disintegrin and metalloproteinase domain-containing protein 9	9	4	5	4	92		91	76.7	68.3	78.6667	130.6	104.1	129.3	121.333	1.686	0.0180383
High	Q811D0	Disks large homolog 1	16	15	19	15	100.1		98.5	86.8	88.6	91.3	110.7	106.2	109.2	108.7	1.232	0.0369207
High	E9Q9R9	Disks large homolog 5	4	5	5	5	214.3		99.5	120	114.8	111.433	90.8	92.7	82.3	88.6	0.791	0.034864
High	B1AZP2	Disks large-associated protein 4	3	3	3	3	108		72.6	57.5	66.7	65.6	160	101	142.1	134.367	2.13	0.0207215
High	Q8BVU0	DISP complex protein LRCH3	11	7	7	7	86.3		102.7	93.8	102.8	99.7667	95.2	107.5	98	100.233	0.954	0.931812
High	Q6PNC0	DmX-like protein 1	1	3	3	3	335.8		104.6	66.4	86.8	85.9333	123.2	128.5	90.4	114.033	1.419	0.171544
High	P13864	DNA (cytosine-5)-methyltransferase 1	9	12	13	12	183.1		110	60.4	103	91.1333	104.5	122.8	99.3	108.867	1.015	0.392047
High	Q3U1J4	DNA damage-binding protein 1	27	27	39	27	126.8		107.7	99.8	115.9	107.8	80.6	110	86	92.2	0.798	0.219215
High	P37913	DNA ligase 1	10	6	7	6	102.2	Phospho [S51]	111.6	69.6	107	96.0667	90.4	130.6	90.8	103.933	0.849	0.68581
High	P97386	DNA ligase 3	5	6	8	6	113		90.8	103	91.4	95.0667	100.1	109.6	105.1	104.933	1.15	0.122529
High	Q9JI44	DNA methyltransferase 1-associated protein 1	3	2	2	2	53.1		102.7	93.5	91.8	96	98.6	129.2	84.1	103.967	1.054	0.661809
High	P43247	DNA mismatch repair protein Msh2	13	11	14	11	104.1		115.9	102.7	128	115.533	72.9	110.3	70.2	84.4667	0.628	0.136112
High	P54276	DNA mismatch repair protein Msh6	8	7	7	7	151		101.7	77.3	102.7	93.9	96	119.6	102.7	106.1	1.01	0.334578
High	Q8K409	DNA polymerase beta	16	4	4	4	38.3		81.5	96	90	89.1667	112.7	105.7	114.1	110.833	1.253	0.0271916
High	P70388	DNA repair protein RAD50	11	15	15	15	153.4		94.7	100.2	93.4	96.1	94.4	115.1	102.3	103.933	1.08	0.323533
High	Q60596	DNA repair protein XRCC1	17	8	10	8	68.9	Phospho [S446]	69.8	80.8	78.1	76.2333	129.7	101.4	140.1	123.733	1.66	0.0244206
High	P97310	DNA replication licensing factor MCM2	21	18	25	18	102		98.4	89.6	116.7	101.567	94.6	106.8	93.9	98.4333	0.961	0.777014
High	P25206	DNA replication licensing factor MCM3	33	21	30	21	91.5		125.4	77.2	117.5	106.7	82.4	120.3	77.2	93.3	0.701	0.556088
High	P49717	DNA replication licensing factor MCM4	21	15	23	15	96.7		108.9	87.6	131.9	109.467	80.1	110.6	81	90.5667	0.743	0.304156
High	P49718	DNA replication licensing factor MCM5	29	18	23	18	82.4		120.2	75.1	124.5	106.6	77.5	125.5	77.2	93.4	0.645	0.588934
High	P97311	DNA replication licensing factor MCM6	35	28	34	28	92.8		121.2	70.8	124.4	105.467	83.5	117.9	82.1	94.5	0.689	0.695259
High	Q61881	DNA replication licensing factor MCM7	44	25	35	25	81.2		114.6	70	113.4	99.3333	94.2	112.1	95.8	100.7	0.845	0.852504
High	Q04750	DNA topoisomerase 1	18	17	23	17	90.8		104.6	104	125.5	111.367	72.7	111.8	81.4	88.6333	0.778	0.194094
High	Q01320	DNA topoisomerase 2-alpha	13	20	25	10	172.7		172.5	60.1	111.2	114.6	69.8	120.8	65.7	85.4333	0.628	0.543089
High	Q64511	DNA topoisomerase 2-beta	18	30	31	19	181.8	Acetyl [K1174]	91.3	103.2	116.9	103.8	86.5	104.7	97.5	96.2333	0.945	0.465109
High	Q9Z321	DNA topoisomerase 3-beta-1	3	2	2	2	96.9		69	77.3	69.7	72	140.7	117	126.3	128	1.812	0.00155122
High	P28352	DNA-(apurinic or apyrimidinic site) lyase	47	13	26	13	35.5		93.2	84.2	119.6	99	93.3	100.2	109.4	100.967	1.075	0.816155
High	P08775	DNA-directed RNA polymerase II subunit RPB1	11	18	19	18	217		97.2	97.9	103.8	99.6333	98.2	102	101	100.4	1.032	0.74855
High	Q8CFI7	DNA-directed RNA polymerase II subunit RPB2	16	15	19	15	133.8		101.2	111.4	102.8	105.133	87.3	105.2	92.2	94.9	0.897	0.191783
High	P97760	DNA-directed RNA polymerase II subunit RPB3	29	6	7	6	31.4		107.6	99	94.9	100.5	96.6	110.5	91.4	99.5	0.976	0.868804
High	P52432	DNA-directed RNA polymerases I and III subunit RPAC1	17	6	6	6	39.1		100	106.2	96.9	101.033	95.9	111.2	89.7	98.9333	0.959	0.752163
High	Q80UW8	DNA-directed RNA polymerases I, II, and III subunit RPABC1	22	5	5	5	24.6		98.7	97.9	97.2	97.9333	98.4	107.1	100.7	102.067	1.029	0.249106
High	P63037	DnaJ homolog subfamily A member 1	70	18	27	18	44.8		101.6	87.3	93.2	94.0333	107.4	100.7	109.6	105.9	1.153	0.0931803
High	Q9QYJ0	DnaJ homolog subfamily A member 2	36	17	24	17	45.7		100.8	100.5	125.8	109.033	92.2	90.9	89.8	90.9667	0.902	0.140371
High	Q99M87	DnaJ homolog subfamily A member 3, mitochondrial	43	17	31	17	52.4		91.5	111.2	87.7	96.8	112.6	91.7	105.3	103.2	1.152	0.526947
High	Q9JMC3	DnaJ homolog subfamily A member 4	13	5	5	5	44.9		96.8	109.8	109.6	105.4	91.1	99.9	92.8	94.6	0.846	0.109341
High	Q9QYJ3	DnaJ homolog subfamily B member 1	37	11	12	10	38.1		89.6	88	90.2	89.2667	114.9	102.9	114.4	110.733	1.277	0.0236276
High	Q99KV1	DnaJ homolog subfamily B member 11	65	27	75	27	40.5		102.3	98.4	101.8	100.833	106	96.4	95.2	99.2	0.947	0.661683
High	Q9QYI4	DnaJ homolog subfamily B member 12	33	12	13	12	42	Acetyl [K5]	98.7	103.7	113	105.133	104.5	88.9	91.3	94.9	0.881	0.184828
High	Q149L6	DnaJ homolog subfamily B member 14	11	6	6	6	42.3		81.3	152.5	104.3	112.7	85.4	82.1	94.3	87.2667	0.818	0.344913
High	Q9QYI5	DnaJ homolog subfamily B member 2	4	2	2	2	35.6		88.8	69.8	66.6	75.0667	134	102.7	138.2	124.967	1.92	0.0172353
High	Q9D832	DnaJ homolog subfamily B member 4	25	6	6	4	37.8		79.7	83.5	96.7	86.6333	120.1	97.2	122.8	113.367	1.439	0.0506712
High	Q9QYI6	DnaJ homolog subfamily B member 9	15	3	5	3	25.6		79.1	107.6	86.3	91	121.9	98.7	106.3	108.967	1.233	0.17959
High	Q61712	DnaJ homolog subfamily C member 1	23	14	16	14	63.8		87	112.9	109.2	103.033	94	101.7	95.2	96.9667	0.872	0.580791
High	Q9DC23	DnaJ homolog subfamily C member 10	60	60	146	60	90.5		102.6	111.6	80.3	98.1667	116.7	79.1	109.7	101.833	1.069	0.847052
High	Q5U458	DnaJ homolog subfamily C member 11	31	13	20	13	63.2		86.1	135.4	102.9	108.133	89.2	89.1	97.3	91.8667	0.867	0.381658
High	Q78YY6	DnaJ homolog subfamily C member 15	20	2	2	2	15.9		76.1	92.2	89.6	85.9667	114.2	71.9	155.9	114	1.275	0.40347
High	Q80TN4	DnaJ homolog subfamily C member 16	4	3	3	3	89.1		56.2	127.4	94.2	92.6	105.5	69.2	147.5	107.4	1.12	0.655711
High	P54103	DnaJ homolog subfamily C member 2	13	7	8	7	71.7		106.7	99.4	119.4	108.5	84	105.9	84.6	91.5	0.793	0.143753
High	A2ALW5	DnaJ homolog subfamily C member 25	15	5	5	5	41.9		81.9	104.8	103.6	96.7667	115.1	83.1	111.4	103.2	1.075	0.671148
High	Q91YW3	DnaJ homolog subfamily C member 3	87	74	193	74	57.4		100.1	93.7	94.6	96.1333	103.6	103	105	103.867	1.096	0.0542527
High	P60904	DnaJ homolog subfamily C member 5	11	2	2	2	22.1		76.7	95.7	87.5	86.6333	136.5	86.1	117.5	113.367	1.343	0.192878
High	Q9QYI3	DnaJ homolog subfamily C member 7	15	8	9	8	56.4		98.1	94	107.4	99.8333	104	91.4	105.1	100.167	1.06	0.957819
High	Q6NZB0	DnaJ homolog subfamily C member 8	43	11	12	11	29.8		125.2	84.6	107.4	105.733	77.7	120.4	84.8	94.3	0.79	0.53349
High	Q91WN1	DnaJ homolog subfamily C member 9	10	3	5	3	30		114.2	77.8	118.6	103.533	76.4	116.2	96.8	96.4667	0.848	0.728321
High	Q9D113	DNL-type zinc finger protein	12	3	3	3	19.4		126.2	97.2	77.1	100.167	105.2	108.3	86	99.8333	1.083	0.944151
High	P97465	Docking protein 1	11	4	4	4	52.4		89.9	89.4	94.7	91.3333	117.4	94	114.6	108.667	1.274	0.130753
High	O70152	Dolichol-phosphate mannosyltransferase subunit 1	52	11	18	11	29.2		127.4	102.1	97.8	109.1	94.8	96.1	81.7	90.8667	0.929	0.152151
High	Q9D1Q4	Dolichol-phosphate mannosyltransferase subunit 3	30	4	7	4	10.1		101.8	101.2	89.6	97.5333	116.5	85.4	105.4	102.433	1.042	0.70216
High	O54734	Dolichyl-diphosphooligosaccharide--protein glycosyltransferase 48 kDa subunit	51	23	176	23	49		98	129.5	105.3	110.933	92	86.8	88.4	89.0667	0.839	0.12022
High	Q91YQ5	Dolichyl-diphosphooligosaccharide--protein glycosyltransferase subunit 1	71	67	230	67	68.5		93.6	95.1	92.1	93.6	108.7	104.5	106	106.4	1.132	0.0011477
High	Q9DBG6	Dolichyl-diphosphooligosaccharide--protein glycosyltransferase subunit 2	55	37	113	37	69		96	94.1	86.2	92.1	109.1	96.1	118.4	107.867	1.159	0.106982
High	P46978	Dolichyl-diphosphooligosaccharide--protein glycosyltransferase subunit STT3A	22	22	45	21	80.5		100.9	111.9	104.1	105.633	109.3	90.7	83	94.3333	0.872	0.279656
High	Q3TDQ1	Dolichyl-diphosphooligosaccharide--protein glycosyltransferase subunit STT3B	23	32	64	31	93.2	Phospho [S496]	120.1	110.9	110.2	113.733	87.9	96.3	74.6	86.2667	0.792	0.0505477
High	Q9DB25	Dolichyl-phosphate beta-glucosyltransferase	28	9	11	9	36.8		113.3	113.7	95.1	107.367	91.8	96.3	89.6	92.5667	0.81	0.120197
High	Q5DU00	Doublecortin domain-containing protein 2	8	3	3	3	51.9		103.2	112.8	81.7	99.2333	106.7	88.8	106.7	100.733	1.034	0.866589
High	Q61216	Double-strand break repair protein MRE11	11	7	7	7	80.2		83.5	88.2	89.7	87.1333	116.3	104.7	117.5	112.833	1.318	0.00730442
High	Q9Z108	Double-stranded RNA-binding protein Staufen homolog 1	21	9	9	9	53.9	Acetyl [K3]	88	96.4	97.1	93.8333	104.3	106.2	107.9	106.133	1.102	0.0484024
High	Q9D6N5	Dr1-associated corepressor	11	2	3	2	22.3		73.8	71.8	83.4	76.3333	112.3	104.6	154.1	123.667	1.522	0.0443808
High	Q9QXS6	Drebrin	14	8	12	8	77.2		94.8	84.2	93.3	90.7667	108.9	107.6	111.2	109.233	1.167	0.0310248
High	P31938	Dual specificity mitogen-activated protein kinase kinase 1	18	6	6	3	43.4		100.5	110.5	136	115.667	70.1	99.5	83.4	84.3333	0.755	0.0786836
High	Q63932	Dual specificity mitogen-activated protein kinase kinase 2	19	7	7	4	44.4		88.7	110	105	101.233	99.3	98.6	98.4	98.7667	0.939	0.781152
High	O09110	Dual specificity mitogen-activated protein kinase kinase 3	26	8	8	6	39.3		94.3	132.1	130	118.8	71.5	92.6	79.5	81.2	0.612	0.0555949
High	P47809	Dual specificity mitogen-activated protein kinase kinase 4	14	5	8	5	44.1		82	104.1	97.8	94.6333	108.8	94.6	112.7	105.367	1.113	0.290244
High	Q9D7X3	Dual specificity protein phosphatase 3	49	8	14	8	20.5		95.9	93.3	105.9	98.3667	90.9	107.1	106.9	101.633	1.115	0.663371
High	O08788	Dynactin subunit 1	23	27	37	27	141.6		102.8	105	99.6	102.467	99.7	99.1	93.8	97.5333	0.964	0.117472
High	Q99KJ8	Dynactin subunit 2	49	21	28	21	44.1		112.4	99.4	109.5	107.1	85.9	104.5	88.4	92.9333	0.807	0.128583
High	Q9Z0Y1	Dynactin subunit 3	20	4	4	4	21		97.7	100.9	133.7	110.767	81.9	94.2	91.6	89.2333	0.907	0.16035
High	Q8CBY8	Dynactin subunit 4	19	6	7	6	53		98.5	96.6	98.8	97.9667	100.4	97.5	108.1	102	1.019	0.326597
High	Q9WUB4	Dynactin subunit 6	21	2	2	2	20.7		97.7	89.9	88.7	92.1	107.8	109.4	106.4	107.867	1.2	0.0278602
High	P39054	Dynamin-2	30	24	37	15	98.1		91.1	118.8	120.5	110.133	80.6	96.1	92.9	89.8667	0.782	0.149746
High	P63168	Dynein light chain 1, cytoplasmic	33	2	2	2	10.4		110.1	74	165.7	116.6	78.4	75.9	96	83.4333	0.712	0.344057
High	Q9D0M5	Dynein light chain 2, cytoplasmic	15	3	3	3	10.3		81.9	116.2	153.5	117.2	82.5	72.4	93.5	82.8	0.71	0.212187
High	P62627	Dynein light chain roadblock-type 1	77	5	6	5	11		85.3	120.4	126.8	110.833	85.5	86.6	95.3	89.1333	0.719	0.238484
High	P51807	Dynein light chain Tctex-type 1	30	2	2	2	12.5		97.1	85.1	96.3	92.8333	115.1	92.6	113.8	107.167	1.181	0.180006
High	Q8K135	Dyslexia-associated protein KIAA0319-like protein	6	6	6	6	115.2		68.3	176.5	98.8	114.533	89.9	69.8	96.7	85.4667	0.911	0.510511
High	Q9D2N4	Dystrobrevin alpha	9	7	7	5	84		76.1	130.5	109.6	105.4	94.4	88.1	101.4	94.6333	0.861	0.650712
High	Q62165	Dystroglycan	2	2	3	2	96.8		99.6	89.3	98.4	95.7667	97.2	117.5	98	104.233	0.996	0.327009
High	Q08274	Dystrophia myotonica WD repeat-containing protein	5	3	3	3	69.8		100	120.5	105.4	108.633	82.6	106.5	85	91.3667	0.806	0.153467
High	P11531	Dystrophin	4	15	18	15	425.6		81.5	116.7	96.1	98.1	100.3	94.1	111.3	101.9	1.044	0.715927
High	Q8CHI8	E1A-binding protein p400	1	2	2	2	337		67.6	62.7	63.2	64.5	118.3	89.1	199.1	135.5	1.871	0.098981
High	O88907	E3 SUMO-protein ligase PIAS1	4	2	2	2	71.6		61.4	105.3	88.8	85.1667	119.7	90.4	134.3	114.8	1.348	0.198314
High	Q9ERU9	E3 SUMO-protein ligase RanBP2	16	43	48	42	340.9		84.6	120.6	122.5	109.233	85.5	96.8	90	90.7667	0.746	0.286093
High	Q61510	E3 ubiquitin/ISG15 ligase TRIM25	17	10	10	10	71.7		95	124.9	120	113.3	80.9	94.8	84.4	86.7	0.703	0.0706988
High	Q5DTM8	E3 ubiquitin-protein ligase BRE1A	3	4	4	2	113.5		95.7	101.4	101.6	99.5667	89.1	117.5	94.7	100.433	0.933	0.986065
High	Q3U319	E3 ubiquitin-protein ligase BRE1B	8	8	8	6	113.9		84.5	74.1	80.7	79.7667	127.5	92.7	140.5	120.233	1.58	0.0765021
High	Q69ZR2	E3 ubiquitin-protein ligase HECTD1	2	5	6	5	289.9		86.9	72.5	83.7	81.0333	136.3	99.3	121.2	118.933	1.448	0.0341717
High	Q3U487	E3 ubiquitin-protein ligase HECTD3	5	3	3	3	97.3		95.1	104.9	92.3	97.4333	104.6	97.3	105.8	102.567	1.1	0.338456
High	Q7TMY8	E3 ubiquitin-protein ligase HUWE1	7	21	24	21	482.3		109.9	98.1	108.4	105.467	91.3	104.3	88	94.5333	0.842	0.160373
High	Q80UY2	E3 ubiquitin-protein ligase KCMF1	4	2	2	2	41.8		117	94.2	106.1	105.767	89.7	111.8	81.1	94.2	0.845	0.355981
High	Q3KNM2	E3 ubiquitin-protein ligase MARCH5	12	3	3	3	31.2		162.8	50.3	55.9	89.6667	107.9	132.9	90.2	110.333	1.931	0.457493
High	Q7TPH6	E3 ubiquitin-protein ligase MYCBP2	3	9	9	9	520.9		92.5	80.1	69.7	80.7667	132.7	107.1	117.9	119.233	1.473	0.0213624
High	P46935	E3 ubiquitin-protein ligase NEDD4	29	25	36	22	102.6		108.2	92.4	119.2	106.6	85.1	105.8	89.3	93.4	0.826	0.259184
High	Q8CFI0	E3 ubiquitin-protein ligase NEDD4-like	9	7	8	4	115.3		100.7	90.6	76.9	89.4	119.4	106.3	106	110.567	1.174	0.0914801
High	P97868	E3 ubiquitin-protein ligase RBBP6	3	5	5	5	199.5		89.1	80.3	90.3	86.5667	115.3	110	115.1	113.467	1.292	0.00957522
High	Q9CQJ4	E3 ubiquitin-protein ligase RING2	19	5	5	4	37.6		85.7	109.4	84.5	93.2	102.3	98.1	120	106.8	1.193	0.257027
High	O54965	E3 ubiquitin-protein ligase RNF13	3	2	2	2	42.7		111.9	99.2	93.7	101.6	95.9	112.1	87.3	98.4333	0.966	0.721935
High	Q9JI90	E3 ubiquitin-protein ligase RNF14	7	2	2	2	54.9		94	115.6	108.1	105.9	92.6	86.8	102.9	94.1	0.857	0.214295
High	Q3U2C5	E3 ubiquitin-protein ligase RNF149	27	9	14	9	42.5		100.8	135.5	116.6	117.633	88.9	78.5	79.8	82.4	0.684	0.0376442
High	Q91XF4	E3 ubiquitin-protein ligase RNF167	14	4	5	4	38		96.3	105.3	113.1	104.9	91	94	100.3	95.1	0.893	0.165301
High	Q8CBG9	E3 ubiquitin-protein ligase RNF170	4	3	3	3	33.4		98.3	88.7	73.7	86.9	123.7	96.8	118.8	113.1	1.34	0.0803671
High	Q91YT2	E3 ubiquitin-protein ligase RNF185	14	3	4	3	20.5		99.9	144	141.4	128.433	75.6	70.6	68.4	71.5333	0.499	0.0340503
High	E9Q555	E3 ubiquitin-protein ligase RNF213	2	5	6	5	584.4		82	104.5	96.2	94.2333	104	104.6	108.7	105.767	1.087	0.229158
High	O35445	E3 ubiquitin-protein ligase RNF5	17	3	5	3	19.8		109.5	112.8	104.8	109.033	84.8	106	82.1	90.9667	0.774	0.13665
High	Q9DCN7	E3 ubiquitin-protein ligase RNFT1	7	2	3	2	45.2		57.1	60.4	67.7	61.7333	157.3	81.6	176	138.3	2.604	0.0815702
High	Q9DBY1	E3 ubiquitin-protein ligase synoviolin	3	3	5	3	67.3		136.1	86.7	127.7	116.833	91.1	78.8	79.7	83.2	0.624	0.138437
High	Q8K304	E3 ubiquitin-protein ligase TM129	6	2	3	2	40.6		94.7	98.2	92.1	95	113.3	93.9	107.8	105	1.138	0.220273
High	Q99PP7	E3 ubiquitin-protein ligase TRIM33	2	2	2	2	123.8		85.7	117.5	125.3	109.5	91.7	93.4	86.3	90.4667	0.78	0.266263
High	Q80WG7	E3 ubiquitin-protein ligase Trim36	8	5	5	4	82.7		105.2	106.3	116.7	109.4	86.4	100.5	84.9	90.6	0.812	0.0489649
High	Q5NCC3	E3 ubiquitin-protein ligase TRIM41	6	3	3	3	71.8		84.7	94.1	84.7	87.8333	103.6	120.3	112.5	112.133	1.328	0.013002
High	Q8C0E3	E3 ubiquitin-protein ligase TRIM47	10	4	4	4	69.9		96.6	85.1	75.3	85.6667	118.5	96.5	128.1	114.367	1.393	0.0622973
High	Q80VI1	E3 ubiquitin-protein ligase TRIM56	6	4	4	4	79.5		92.6	109.4	119.1	107.033	80.2	99.3	99.3	92.9333	0.908	0.242125
High	G5E870	E3 ubiquitin-protein ligase TRIP12	6	8	11	8	224		93.2	95.1	95.8	94.7	107.4	102.9	105.7	105.333	1.111	0.00355333
High	Q6WKZ8	E3 ubiquitin-protein ligase UBR2	1	2	2	2	199		109.2	120.4	142.9	124.167	53.5	114.1	59.9	75.8333	0.498	0.136298
High	A2AN08	E3 ubiquitin-protein ligase UBR4	5	14	17	14	571.9		91.7	119.4	123.4	111.5	85.4	92.2	87.9	88.5	0.736	0.134817
High	Q80TP3	E3 ubiquitin-protein ligase UBR5	3	7	7	7	308.2		78	128.9	97.3	101.4	96.5	100.1	99.1	98.5667	1.018	0.964164
High	Q8VDF2	E3 ubiquitin-protein ligase UHRF1	4	3	3	2	88.2		112	94.2	111.2	105.8	95.3	101.6	85.7	94.2	0.857	0.199895
High	Q80YR4	E3 ubiquitin-protein ligase ZNF598	5	3	3	3	99.1		93.7	49.5	62.6	68.6	131.8	132	130.4	131.4	2.106	0.0665387
High	Q8CCJ3	E3 UFM1-protein ligase 1	33	21	32	20	89.5		84.5	104.1	110.8	99.8	98.4	98.6	103.5	100.167	0.947	0.915594
High	Q8BL66	Early endosome antigen 1	8	11	12	10	160.8		95.3	104.5	98.8	99.5333	104	98.6	98.8	100.467	1	0.776813
High	Q8K0G5	EARP and GARP complex-interacting protein 1	6	2	2	2	43.1		91.5	90	87	89.5	114.4	103.9	113.1	110.467	1.256	0.00948287
High	Q05BC3	Echinoderm microtubule-associated protein-like 1	4	3	3	3	89.6		102.5	100.6	112.9	105.333	88.9	97.7	97.4	94.6667	0.95	0.0883327
High	Q7TNG5	Echinoderm microtubule-associated protein-like 2	13	7	8	7	70.7		84.7	132.5	130.3	115.833	82.3	81.1	89.1	84.1667	0.632	0.172882
High	Q3UMY5	Echinoderm microtubule-associated protein-like 4	11	10	14	10	110		82.9	93	102.1	92.6667	112.8	95.3	113.9	107.333	1.214	0.153176
High	P55772	Ectonucleoside triphosphate diphosphohydrolase 1	30	12	17	12	57.2		82.6	107.1	137.5	109.067	91.6	76.9	104.3	90.9333	0.855	0.393988
High	O55026	Ectonucleoside triphosphate diphosphohydrolase 2	16	7	8	7	54.3		82.8	164.2	120.5	122.5	79.4	68.2	84.9	77.5	0.659	0.155853
High	Q9DBT4	Ectonucleoside triphosphate diphosphohydrolase 4	28	12	13	12	69.7		109.8	110.4	116	112.067	94.9	88.9	80	87.9333	0.805	0.0280926
High	Q9WUZ9	Ectonucleoside triphosphate diphosphohydrolase 5	13	5	7	5	47.1		91	115.7	128.1	111.6	92.6	80.5	92.1	88.4	0.796	0.143216
High	P06802	Ectonucleotide pyrophosphatase/phosphodiesterase family member 1	12	7	7	7	103.1		77	177.4	69.9	108.1	99.4	74.3	102.1	91.9333	1.292	0.820575
High	Q9EQG7	Ectonucleotide pyrophosphatase/phosphodiesterase family member 5	9	3	3	3	54.4		97.8	110.6	84.2	97.5333	100	106	101.4	102.467	1.036	0.559267
High	Q9D853	EEF1A lysine methyltransferase 2	12	2	2	2	26.8		84.1	96.9	106.6	95.8667	101.4	112.1	98.9	104.133	1.046	0.352746
High	Q9D8Y0	EF-hand domain-containing protein D2	15	5	11	4	26.8		82.1	92	109.6	94.5667	88.5	100.4	127.3	105.4	1.091	0.488175
High	Q8BYW9	EGF domain-specific O-linked N-acetylglucosamine transferase	8	5	5	5	61.4		111.1	102.4	128.1	113.867	79.2	91.5	87.6	86.1	0.788	0.03053
High	Q91YE3	Egl nine homolog 1	8	2	2	2	43.1		84.9	84.5	81.9	83.7667	130.6	98	120.1	116.233	1.421	0.0616151
High	Q69ZW3	EH domain-binding protein 1	5	4	9	4	139		80.5	83	74.9	79.4667	133	83.6	145	120.533	1.653	0.146536
High	Q99MS7	EH domain-binding protein 1-like protein 1	1	2	2	2	184.7		98.1	92.6	97.7	96.1333	100	107.5	104.2	103.9	1.067	0.0507145
High	Q9WVK4	EH domain-containing protein 1	42	17	37	12	60.6		88.8	92.5	109	96.7667	92.9	99.1	117.6	103.2	1.072	0.539683
High	Q8BH64	EH domain-containing protein 2	46	24	75	22	61.1		84.1	126.2	115.8	108.7	85.8	87.3	100.8	91.3	0.753	0.318767
High	Q9QXY6	EH domain-containing protein 3	20	9	15	3	60.8		77.6	139.4	127.4	114.8	90.5	76	89.2	85.2333	0.701	0.27342
High	Q9EQP2	EH domain-containing protein 4	38	19	31	15	61.4		105.1	86.2	140.8	110.7	81	90.7	96.2	89.3	0.864	0.301262
High	E9PVA8	eIF-2-alpha kinase activator GCN1	31	66	97	66	292.8		94.9	113.1	115.7	107.9	85.8	98.6	91.8	92.0667	0.812	0.115181
High	Q9CR70	EKC/KEOPS complex subunit Lage3	12	2	2	2	15.8		94.9	73	88.7	85.5333	119.9	105.3	118.2	114.467	1.334	0.043617
High	Q8QZZ7	EKC/KEOPS complex subunit Tprkb	12	2	2	2	19.5		100.8	145.9	145	130.567	62.4	78.1	67.8	69.4333	0.468	0.0199135
High	P70372	ELAV-like protein 1	48	14	24	14	36.1		80.1	90	134.2	101.433	98.6	112.1	84.9	98.5333	1.096	0.957003
High	Q99LC5	Electron transfer flavoprotein subunit alpha, mitochondrial	83	38	121	38	35		120.4	90.6	79.6	96.8667	107.9	105.7	95.8	103.133	1.166	0.601562
High	Q9DCW4	Electron transfer flavoprotein subunit beta	87	33	140	33	27.6		98.3	107.6	76.3	94.0667	111.4	95.8	110.6	105.933	1.124	0.351003
High	Q921G7	Electron transfer flavoprotein-ubiquinone oxidoreductase, mitochondrial	47	27	56	27	68		96.8	137.1	99.9	111.267	92.1	85.5	88.6	88.7333	0.887	0.190442
High	Q99MI1	ELKS/Rab6-interacting/CAST family member 1	6	4	5	4	128.3		84.2	58.4	67	69.8667	137.5	106.4	146.5	130.133	2.052	0.012688
High	Q8BGF6	ELMO domain-containing protein 2	6	3	5	3	34.7		110.2	111.2	108.6	110	87.8	96.5	85.9	90.0667	0.797	0.0267119
High	P10126	Elongation factor 1-alpha 1	71	41	246	41	50.1		107.5	70.2	118.5	98.7333	95.5	118.1	90.1	101.233	0.888	0.829955
High	O70251	Elongation factor 1-beta	51	9	20	9	24.7		144	61.6	130.4	112	72.3	126.9	64.8	88	0.554	0.550442
High	P57776	Elongation factor 1-delta	62	21	41	2	31.3		112.8	73.5	92.8	93.0333	106.9	113.4	100.6	106.967	1.152	0.340499
High	Q9D8N0	Elongation factor 1-gamma	65	28	44	28	50		141	70.2	130.6	113.933	68.5	120.5	69.1	86.0333	0.529	0.40002
High	P58252	Elongation factor 2	75	66	212	63	95.3		117.1	77.7	131.5	108.767	78.9	117.3	77.4	91.2	0.674	0.462354
High	Q8K0D5	Elongation factor G, mitochondrial	18	11	13	11	83.5		94.3	118.9	105.1	106.1	88.2	94.2	99.3	93.9	0.896	0.210867
High	Q9CZR8	Elongation factor Ts, mitochondrial	56	15	28	15	35.3		92.3	101.8	106.6	100.233	111.4	99.3	88.7	99.8	0.975	0.933562
High	Q8BFR5	Elongation factor Tu, mitochondrial	80	38	96	38	49.5	Phospho [T245; T251]	111.1	117.1	75	101.067	93.4	105.5	98	98.9667	0.883	0.98473
High	Q8C0D5	Elongation factor-like GTPase 1	4	4	5	4	125.7		99.1	106.5	103.2	102.933	89.3	106.2	95.6	97.0333	0.926	0.349502
High	Q7TT37	Elongator complex protein 1	6	5	5	5	149.5		88.5	101.6	100.3	96.8	98.1	114.3	97.2	103.2	0.978	0.408549
High	Q9CZX0	Elongator complex protein 3	5	3	4	3	62.3		81.6	93.8	106.3	93.9	102.4	97.7	118.1	106.067	1.091	0.26823
High	Q9ER73	Elongator complex protein 4	6	2	2	2	46.3		82.8	80.3	97.4	86.8333	121.5	109.9	108.1	113.167	1.327	0.0271913
High	Q8CB77	Elongin-A	9	6	7	6	87.1		53.9	47.8	50.7	50.8	209.2	67.4	171	149.2	3.373	0.106827
High	P62869	Elongin-B	69	11	16	11	13.2		90.9	106.5	120.4	105.933	92.3	98.7	91.1	94.0333	0.867	0.295403
High	P83940	Elongin-C	35	3	4	3	12.5		95.6	83.7	88.5	89.2667	111.5	109.1	111.6	110.733	1.261	0.0266384
High	P21995	Embigin	12	4	8	3	37		74.1	126.6	151.8	117.5	84.9	64.6	98	82.5	0.671	0.276237
High	O08579	Emerin	37	10	14	10	29.4		94.1	105.3	85.3	94.9	111.7	102.4	101.1	105.067	1.088	0.225381
High	P70429	Ena/VASP-like protein	13	5	6	5	44.3		80.8	58.8	71.3	70.3	143.5	96.1	149.5	129.7	2.013	0.0298909
High	Q8C522	Endonuclease domain-containing 1 protein	29	12	24	12	55.2		99.7	143.2	75.4	106.1	108.2	92.6	80.9	93.9	0.929	0.677001
High	O08600	Endonuclease G, mitochondrial	18	5	6	5	32.2		103.5	111.6	99.1	104.733	93.1	96.5	96.2	95.2667	0.93	0.102763
High	Q62420	Endophilin-A1	12	5	9	4	39.9		93.4	72.6	78.6	81.5333	125.3	124	106.1	118.467	1.578	0.0179798
High	Q62419	Endophilin-A2	14	6	9	5	41.5		100.4	97.3	106.6	101.433	88.1	122.8	84.8	98.5667	0.878	0.756811
High	Q9JK48	Endophilin-B1	31	10	11	9	40.8		106.7	107.1	116	109.933	74.7	109.8	85.7	90.0667	0.8	0.196401
High	Q9EQH2	Endoplasmic reticulum aminopeptidase 1	21	20	28	20	106.5		103.6	123.1	117.7	114.8	82.8	89.4	83.6	85.2667	0.71	0.0160515
High	P20029	Endoplasmic reticulum chaperone BiP	75	110	2971	107	72.4	Acetyl [K82; K126; K139; K327; K517]; Phospho [S147; T152; S350]	115.4	90.8	76.6	94.2667	111.3	107.7	98.1	105.7	1.186	0.399675
High	Q7TQ95	Endoplasmic reticulum junction formation protein lunapark	34	12	15	12	47.5		92.7	113.3	113.9	106.633	89	102.6	88.5	93.3667	0.785	0.198713
High	Q8VEH8	Endoplasmic reticulum lectin 1	43	17	28	17	54.9		91.8	117.2	128.3	112.433	91.3	78	93.4	87.5667	0.779	0.120097
High	A2AJ15	Endoplasmic reticulum mannosyl-oligosaccharide 1,2-alpha-mannosidase	5	2	3	2	75.1		82.3	73	75.7	77	139.2	89.4	140.5	123.033	1.84	0.0877671
High	Q3UVK0	Endoplasmic reticulum metallopeptidase 1	12	11	12	11	100.1		104.4	107.4	117.9	109.9	87.1	93.4	89.8	90.1	0.836	0.0165673
High	P57759	Endoplasmic reticulum resident protein 29	82	31	91	31	28.8		117.7	86.6	87.9	97.4	105.3	104.7	97.8	102.6	1.191	0.603681
High	Q9D1Q6	Endoplasmic reticulum resident protein 44	71	40	143	39	46.8		105.5	83.3	73.1	87.3	127	97.7	113.4	112.7	1.361	0.125484
High	Q9DC16	Endoplasmic reticulum-Golgi intermediate compartment protein 1	42	15	37	15	32.5		114.9	146.2	108.6	123.233	78.9	81.9	69.5	76.7667	0.687	0.0191844
High	Q9CR89	Endoplasmic reticulum-Golgi intermediate compartment protein 2	13	4	5	4	42.5		83.3	113.1	83.9	93.4333	112.7	88.9	118	106.533	1.343	0.374236
High	Q9CQE7	Endoplasmic reticulum-Golgi intermediate compartment protein 3	21	11	15	11	43.2		111.1	124.6	105.7	113.8	88.8	83.6	86.3	86.2333	0.776	0.0199462
High	P08113	Endoplasmin	84	125	2435	122	92.4	Acetyl [K72; K252; K265; K671; K682; K683; K702; K708; K733]; Phospho [T245; S655; T709]	111	93.1	86.5	96.8667	106.7	103.7	98.9	103.1	1.115	0.462238
High	Q99KR3	Endoribonuclease LACTB2	41	10	12	10	32.7		84	135.1	101.2	106.767	94	88.4	97.2	93.2	0.929	0.488073
High	Q925F2	Endothelial cell-selective adhesion molecule	9	2	2	2	41.8		107	95.3	94.6	98.9667	98.5	90.3	114.3	101.033	1.034	0.837644
High	Q9JMG1	Endothelial differentiation-related factor 1	41	6	6	6	16.4		97.7	69.7	98.2	88.5333	114.4	107.6	112.4	111.467	1.15	0.163268
High	Q4PZA2	Endothelin-converting enzyme 1	4	4	4	4	87		92.6	107.5	97.8	99.3	110.6	93.1	98.4	100.7	1.006	0.851342
High	Q8K2D3	Enhancer of mRNA-decapping protein 3	5	2	2	2	55.9		83.6	60	63.7	69.1	160.1	98.8	133.9	130.933	2.102	0.0261606
High	Q3UJB9	Enhancer of mRNA-decapping protein 4	13	15	20	15	152.4		100.4	96.7	97.8	98.3	99.7	110.4	95	101.7	1.019	0.546426
High	P84089	Enhancer of rudimentary homolog	53	7	16	7	12.3		102.9	73.7	130.3	102.3	96.8	101	95.3	97.7	0.94	0.915667
High	Q9DCS3	Enoyl-[acyl-carrier-protein] reductase, mitochondrial	73	18	27	18	40.3		120.3	108.9	94.6	107.933	91.2	108.4	76.7	92.1	0.838	0.258199
High	P42125	Enoyl-CoA delta isomerase 1, mitochondrial	69	24	70	24	32.2		102.3	106.6	87.1	98.6667	97.8	94.3	111.8	101.3	0.956	0.749046
High	Q9WUR2	Enoyl-CoA delta isomerase 2, mitochondrial	52	21	44	14	43.2		105.6	87.1	74	88.9	114.3	103.5	115.5	111.1	1.312	0.142529
High	Q3TLP5	Enoyl-CoA hydratase domain-containing protein 2, mitochondrial	42	12	34	12	31.8		98.9	113.8	99.7	104.133	99.9	92.1	95.6	95.8667	0.958	0.209891
High	Q9D7J9	Enoyl-CoA hydratase domain-containing protein 3, mitochondrial	48	15	30	15	32.4		112.4	101.9	85.5	99.9333	97.3	114.1	88.7	100.033	0.954	0.991163
High	Q8BH95	Enoyl-CoA hydratase, mitochondrial	72	30	91	30	31.5		114.8	115.7	76.6	102.367	94.9	106.5	91.5	97.6333	0.827	0.842215
High	O88735	Ensconsin	18	15	20	15	82		76	67.5	75.4	72.9667	157.9	97.3	125.9	127.033	1.669	0.0529324
High	Q01279	Epidermal growth factor receptor	2	3	3	3	134.8		96.1	143.5	126.3	121.967	70.4	91.6	72.1	78.0333	0.571	0.0440892
High	Q60902	Epidermal growth factor receptor substrate 15-like 1	8	8	9	8	99.2		78.7	99.2	102.1	93.3333	115.3	90.5	114.3	106.7	1.152	0.304452
High	P21765	Epididymal secretory glutathione peroxidase	62	23	98	22	25.4		102.3	117.8	95.2	105.1	106.4	81.5	96.9	94.9333	0.948	0.360516
High	A2AJB7	Epididymal-specific lipocalin-5	47	6	12	6	21		47.5	286.8	29	121.1	86.3	48.3	102.2	78.9333	1.816	0.975207
High	Q924P3	Epididymal-specific lipocalin-8	75	17	63	17	19.9		81.8	78.8	152.9	104.5	103.1	79.4	104	95.5	1.26	0.849114
High	Q9D267	Epididymal-specific lipocalin-9	30	5	12	5	20.5		107.9	86	118.4	104.1	93.8	99.4	94.4	95.8667	0.875	0.520887
High	O54782	Epididymis-specific alpha-mannosidase	7	7	8	7	115.5		96.1	111.2	98.8	102.033	105.4	90.7	97.8	97.9667	0.99	0.54934
High	Q5M8N4	Epimerase family protein SDR39U1	46	15	31	15	31.4		86.8	148.6	103.6	113	88.5	79.2	93.3	87	0.854	0.268395
High	Q8R0W0	Epiplakin	51	66	102	63	724.2		86.5	117.5	96.8	100.267	102.2	98.9	98.2	99.7667	1.022	0.97472
High	Q99JW5	Epithelial cell adhesion molecule	39	14	36	14	35		118.9	122.3	95.3	112.167	98.3	87.7	77.4	87.8	0.738	0.0818211
High	Q3US41	Epithelial splicing regulatory protein 1	9	4	4	4	75.5		104.1	96.2	101.7	100.667	102.6	99.8	95.5	99.3	0.981	0.685067
High	Q8K0G8	Epithelial splicing regulatory protein 2	4	2	2	2	77.3		94.6	128.8	130.1	117.833	81.1	86.8	78.6	82.1667	0.63	0.0688933
High	Q8VEH5	EPM2A-interacting protein 1	9	6	6	6	70.1		98.3	103.1	108.9	103.433	97	98.5	94.2	96.5667	0.942	0.134386
High	Q9D379	Epoxide hydrolase 1	27	14	24	14	52.5		84.2	153.1	106.1	114.467	88.9	72.9	94.7	85.5	0.838	0.262191
High	Q9DA01	Eppin	35	4	4	4	15.5		105	91.2	118.5	104.9	113.4	85.1	86.9	95.1333	0.827	0.448355
High	Q8BJT9	ER degradation-enhancing alpha-mannosidase-like protein 2	17	6	7	6	64.6		87.3	104	85.7	92.3333	117.5	73.3	132.1	107.633	1.346	0.562056
High	Q2HXL6	ER degradation-enhancing alpha-mannosidase-like protein 3	7	6	7	6	104.1		86.3	110.3	103.1	99.9	99.7	88.3	112.2	100.067	0.967	0.985265
High	Q8C7X2	ER membrane protein complex subunit 1	39	27	49	27	111.5		80.1	118.8	102.4	100.433	103.6	89.6	105.4	99.5333	1.012	0.991838
High	Q3TAS6	ER membrane protein complex subunit 10	20	5	9	5	27		115.3	129.1	95.8	113.4	88.4	90.1	81.3	86.6	0.766	0.0805761
High	Q9CRD2	ER membrane protein complex subunit 2	55	15	26	15	34.9		94.7	102.3	85.9	94.3	106.8	102.6	107.6	105.667	1.128	0.139546
High	Q99KI3	ER membrane protein complex subunit 3	9	4	5	4	30		126.8	87.2	65.5	93.1667	114.1	133.5	72.9	106.833	1.308	0.617096
High	Q9CZX9	ER membrane protein complex subunit 4	25	4	5	4	20.1		82.8	101.6	89.3	91.2333	137.4	115.6	73.3	108.767	1.295	0.52196
High	Q9CQW0	ER membrane protein complex subunit 6	20	2	4	2	12		117.7	119.2	160	132.3	66.5	71.5	65.1	67.7	0.557	0.0164895
High	Q9EP72	ER membrane protein complex subunit 7	19	6	7	6	26.3		106.5	108.7	93.3	102.833	118	92.8	80.7	97.1667	0.871	0.620602
High	O70378	ER membrane protein complex subunit 8	54	7	21	7	23.3		119.5	89.6	137.3	115.467	90.8	91.1	71.7	84.5333	0.76	0.124684
High	Q80TH2	Erbin	7	7	8	7	157.2		80	106.3	101.4	95.9	97.7	98.4	116.3	104.133	0.97	0.46343
High	Q91X78	Erlin-1	49	20	33	12	39.2		110.9	121.1	103.7	111.9	82	106.7	75.6	88.1	0.739	0.126005
High	Q8BFZ9	Erlin-2	62	30	76	22	37.8		136.8	110.8	94.6	114.067	84	95.4	78.3	85.9	0.758	0.105608
High	Q8R180	ERO1-like protein alpha	37	14	16	14	54.1		102.6	122.3	122.6	115.833	86.1	79.9	86.4	84.1333	0.704	0.0199137
High	Q8R2E9	ERO1-like protein beta	19	8	12	8	53.5		100.7	123.5	125.1	116.433	85.9	78.5	86.4	83.6	0.696	0.0279828
High	P54116	Erythrocyte band 7 integral membrane protein	11	4	7	4	31.4		101.7	105.8	77.9	95.1333	106.8	110.5	97.2	104.833	1.05	0.395545
High	Q9ET47	Espin	15	10	15	10	94.4		88.9	101.7	98.3	96.3	108.3	99.4	103.5	103.733	1.053	0.201162
High	Q91V76	Ester hydrolase C11orf54 homolog	31	10	13	10	35		99.5	106.2	118.7	108.133	84.2	96.1	95.4	91.9	0.898	0.0750028
High	Q9EQ06	Estradiol 17-beta-dehydrogenase 11	33	9	18	9	32.9		102.7	87.2	137.7	109.2	105.3	88.5	78.5	90.7667	0.862	0.343341
High	P50171	Estradiol 17-beta-dehydrogenase 8	48	12	38	12	26.6		87.9	114	72.9	91.6	116.9	94.7	113.5	108.367	1.292	0.303161
High	Q922E4	Ethanolamine-phosphate cytidylyltransferase	10	3	4	3	45.2		100.9	86.5	92.5	93.3	119.1	102.4	98.6	106.7	1.107	0.147325
High	Q9D9V3	Ethylmalonyl-CoA decarboxylase	31	7	8	7	35.4		80.8	137.1	122.7	113.533	80.7	79.7	99	86.4667	0.658	0.25356
High	Q61070	Etoposide-induced protein 2.4	7	4	4	4	38.9		119.7	98.9	99	105.867	86.4	108.7	87.3	94.1333	0.882	0.294001
High	P70459	ETS domain-containing transcription factor ERF	3	2	4	2	59		100.6	79.8	85.7	88.7	132.2	99.7	102	111.3	1.19	0.125283
High	P60843	Eukaryotic initiation factor 4A-I	62	29	76	14	46.1		111.8	67.6	143	107.467	82.9	114.4	80.2	92.5	0.742	0.669462
High	P10630	Eukaryotic initiation factor 4A-II	44	19	44	4	46.4		82.9	94.6	143.9	107.133	88.4	101.4	88.9	92.9	0.94	0.561048
High	Q91VC3	Eukaryotic initiation factor 4A-III	54	22	41	20	46.8		97.4	118.9	115.8	110.7	80.4	103.6	83.9	89.3	0.724	0.0998706
High	Q8R050	Eukaryotic peptide chain release factor GTP-binding subunit ERF3A	26	15	25	15	68.6		82.3	112.9	118.3	104.5	95	97.8	93.7	95.5	0.842	0.567978
High	Q8BWY3	Eukaryotic peptide chain release factor subunit 1	35	11	14	11	49		87.6	100.8	110.3	99.5667	95.4	91.3	114.7	100.467	0.946	0.933763
High	Q9D1M4	Eukaryotic translation elongation factor 1 epsilon-1	16	3	4	3	19.8		141	45.3	58.3	81.5333	122.8	149.6	82.9	118.433	2.106	0.31155
High	P48024	Eukaryotic translation initiation factor 1	34	5	6	5	12.7		122.2	58	140.9	107.033	83.2	149.5	46.1	92.9333	0.681	0.694802
High	Q8BMJ3	Eukaryotic translation initiation factor 1A, X-chromosomal	52	9	12	9	16.5		127.7	79.2	130.1	112.333	76.8	115.6	70.7	87.7	0.601	0.32944
High	Q6ZWX6	Eukaryotic translation initiation factor 2 subunit 1	40	14	19	14	36.1		114.6	97.4	134.1	115.367	69	105.9	79	84.6333	0.689	0.118339
High	Q99L45	Eukaryotic translation initiation factor 2 subunit 2	54	19	24	19	38.1		100.2	96.8	133.4	110.133	77.4	102.3	89.9	89.8667	0.897	0.202648
High	Q9Z0N1	Eukaryotic translation initiation factor 2 subunit 3, X-linked	46	18	25	4	51		96.4	87.9	123.9	102.733	87.5	106.6	97.8	97.3	1.015	0.714591
High	Q8BJW6	Eukaryotic translation initiation factor 2A	21	10	15	10	64.4		94.5	98.4	113	101.967	92.8	104.5	96.9	98.0667	0.985	0.599236
High	Q9Z2B5	Eukaryotic translation initiation factor 2-alpha kinase 3	6	5	5	5	124.6		94.3	116.9	106	105.733	95.4	88.6	98.7	94.2333	0.9	0.207991
High	Q61211	Eukaryotic translation initiation factor 2D	9	6	6	6	62.8		92	111	80.9	94.6333	104.7	103.9	107.5	105.367	1.138	0.333506
High	P23116	Eukaryotic translation initiation factor 3 subunit A	46	73	163	73	161.8		107.9	85.3	103.9	99.0333	97.4	110.9	94.5	100.933	0.938	0.815633
High	Q8JZQ9	Eukaryotic translation initiation factor 3 subunit B	40	27	43	27	91.3		100.2	92.1	112.3	101.533	93.2	108.7	93.5	98.4667	0.934	0.716396
High	Q8R1B4	Eukaryotic translation initiation factor 3 subunit C	30	33	48	33	105.5	Phospho [S39]	101.8	104.2	117.2	107.733	85.3	102.3	89.1	92.2333	0.855	0.0917055
High	O70194	Eukaryotic translation initiation factor 3 subunit D	42	23	28	23	63.9		110.9	87.8	100.6	99.7667	95	114.6	91.1	100.233	0.945	0.967505
High	P60229	Eukaryotic translation initiation factor 3 subunit E	18	9	14	9	52.2		111.5	113.1	128.2	117.6	71.8	100.3	75.2	82.4333	0.665	0.0566309
High	Q9DCH4	Eukaryotic translation initiation factor 3 subunit F	35	11	22	11	38		96.3	100.6	116.8	104.567	87.5	106.8	92	95.4333	0.914	0.33439
High	Q9Z1D1	Eukaryotic translation initiation factor 3 subunit G	25	10	18	10	35.6		91	59.1	106.8	85.6333	113.1	108.2	121.7	114.333	1.242	0.211287
High	Q91WK2	Eukaryotic translation initiation factor 3 subunit H	43	18	32	18	39.8		109.7	94.1	115.2	106.333	86.7	97.9	96.5	93.7	0.88	0.170546
High	Q9QZD9	Eukaryotic translation initiation factor 3 subunit I	58	15	23	15	36.4		117.3	101.4	92.3	103.667	89.4	119.8	79.8	96.3333	0.882	0.588267
High	Q66JS6	Eukaryotic translation initiation factor 3 subunit J-B	10	3	3	3	29.5		150.8	88.6	150.1	129.833	59.7	88.7	62.1	70.1667	0.413	0.0559879
High	Q9DBZ5	Eukaryotic translation initiation factor 3 subunit K	35	8	9	8	25.1		146.7	49.2	95.5	97.1333	88.1	136.7	83.8	102.867	0.922	0.744386
High	Q8QZY1	Eukaryotic translation initiation factor 3 subunit L	22	13	18	13	66.6		113.5	101.7	128.6	114.6	77.4	97.6	81.3	85.4333	0.716	0.0396724
High	Q99JX4	Eukaryotic translation initiation factor 3 subunit M	15	6	9	6	42.5		120.3	97.3	126.4	114.667	78	103.1	74.9	85.3333	0.648	0.0838321
High	Q6NZJ6	Eukaryotic translation initiation factor 4 gamma 1	29	46	69	43	176		97	94.8	114.3	102.033	94.8	109	90.2	98	0.976	0.647586
High	Q62448	Eukaryotic translation initiation factor 4 gamma 2	15	14	18	14	102		93.9	115.5	124.8	111.4	82.5	95.1	88.1	88.5667	0.762	0.101307
High	Q80XI3	Eukaryotic translation initiation factor 4 gamma 3	10	16	20	13	174.8		78.5	113.3	113.4	101.733	99.9	97.7	97.3	98.3	0.862	0.883742
High	Q8BGD9	Eukaryotic translation initiation factor 4B	61	38	71	38	68.8		101.8	68.4	96.9	89.0333	109.7	109.5	113.6	110.933	1.132	0.200741
High	P63073	Eukaryotic translation initiation factor 4E	19	5	5	5	25		96.9	94.4	113.4	101.567	92.4	104.9	97.9	98.4	1.011	0.693895
High	Q60876	Eukaryotic translation initiation factor 4E-binding protein 1	32	2	2	2	12.3		121	58.8	138.4	106.067	82.9	138.1	60.8	93.9333	0.686	0.763429
High	Q9WUK2	Eukaryotic translation initiation factor 4H	70	22	49	22	27.3		96.2	59	81.9	79.0333	124.9	109.9	128.1	120.967	1.525	0.0790025
High	P59325	Eukaryotic translation initiation factor 5	17	9	9	9	48.9		94.7	88.8	103	95.5	99	108.9	105.7	104.533	1.116	0.161189
High	P63242	Eukaryotic translation initiation factor 5A-1	56	7	27	7	16.8		86.9	119.9	148.1	118.3	65.3	99.7	80.1	81.7	0.668	0.144835
High	Q05D44	Eukaryotic translation initiation factor 5B	12	8	11	8	137.5		108.8	82.3	109	100.033	92.5	108.4	99.1	100	0.911	0.958686
High	O55135	Eukaryotic translation initiation factor 6	24	4	8	4	26.5		128.5	78.6	111	106.033	83.8	116.6	81.5	93.9667	0.754	0.574255
High	Q9QZH6	Evolutionarily conserved signaling intermediate in Toll pathway, mitochondrial	29	9	12	9	49.8		90.5	119.2	96.2	101.967	102.2	91.8	100.1	98.0333	1.041	0.740101
High	Q8R3S6	Exocyst complex component 1	7	5	5	5	101.8		92.1	115.1	129.9	112.367	76.5	101.4	85	87.6333	0.738	0.134838
High	Q9D4H1	Exocyst complex component 2	8	7	8	7	103.9		88.2	118.3	118.1	108.2	90.5	88.5	96.4	91.8	0.766	0.248472
High	O35382	Exocyst complex component 4	5	5	6	5	110.5		97	113.5	127.1	112.533	83.5	89.9	89	87.4667	0.784	0.0771494
High	Q3TPX4	Exocyst complex component 5	5	3	3	3	81.7		80.5	84.9	120	95.1333	97.1	119.7	97.8	104.867	1.152	0.499766
High	Q8R313	Exocyst complex component 6	3	2	2	2	93		82.1	142.3	115.2	113.2	85.8	82.5	92.1	86.8	0.745	0.268841
High	O35250	Exocyst complex component 7	23	10	11	10	79.9		93.4	102.2	94	96.5333	103	104.7	102.8	103.5	1.096	0.130675
High	Q6PGF7	Exocyst complex component 8	19	13	16	13	81		93.5	106.2	102.6	100.767	98	99.6	100	99.2	0.971	0.746225
High	Q8BIW1	Exopolyphosphatase PRUNE1	10	3	3	3	50.2		84.6	113.8	115.8	104.733	86.4	95.2	104.2	95.2667	0.837	0.501773
High	Q8BTW3	Exosome complex component MTR3	27	6	11	6	28.4		103.2	76.3	87.1	88.8667	117.6	119	96.9	111.167	1.35	0.11212
High	Q7TQK4	Exosome complex component RRP40	16	3	3	3	29.5		106.3	72.6	68.2	82.3667	130.9	113.9	108.2	117.667	1.569	0.0994926
High	Q9CRA8	Exosome complex component RRP46	17	3	3	3	25.2		95.7	73.4	92.2	87.1	112.5	107.1	119.1	112.9	1.22	0.0710743
High	Q9CSH3	Exosome complex exonuclease RRP44	4	3	3	3	108.8		98.8	118.3	104.8	107.3	95	91.6	91.5	92.7	0.874	0.106838
High	P56960	Exosome component 10	4	3	3	3	100.9		99	71.9	92.7	87.8667	125	104.8	106.7	112.167	1.152	0.106802
High	Q9CZU3	Exosome RNA helicase MTR4	9	10	11	10	117.6		106.4	101.2	122.5	110.033	75.6	110.5	83.7	89.9333	0.787	0.195988
High	P97464	Exostosin-1	4	2	2	2	86.3		86.7	113.5	116.7	105.633	93	91.7	98.4	94.3667	0.82	0.386866
High	P70428	Exostosin-2	3	2	3	2	82		97.4	89.8	99.7	95.6333	99.9	129.7	83.4	104.333	1.026	0.637555
High	Q6P5F9	Exportin-1	14	12	17	12	123		103.5	107	126.5	112.333	79	103	81	87.6667	0.757	0.0809066
High	Q9ERK4	Exportin-2	26	24	31	24	110.4		116.5	95.2	135.5	115.733	70.1	111.2	71.4	84.2333	0.613	0.153063
High	Q924C1	Exportin-5	9	9	13	9	136.9		103	121.9	132.5	119.133	75.6	88.8	78.1	80.8333	0.64	0.0166181
High	Q3U7R1	Extended synaptotagmin-1	43	45	88	44	121.5		97.6	117.2	118	110.933	82.9	98.3	86.1	89.1	0.734	0.0562671
High	Q3TZZ7	Extended synaptotagmin-2	33	27	33	27	94.1		89.1	113.4	118.4	106.967	90.3	92.1	96.7	93.0333	0.812	0.27209
High	Q61508	Extracellular matrix protein 1	8	4	4	4	62.8		87.9	101.5	57.4	82.2667	135.1	80.2	138	117.767	1.537	0.220861
High	P26040	Ezrin	84	78	194	59	69.4		114.3	90.1	119.6	108	90.3	89	96.6	91.9667	0.79	0.215777
High	Q920B9	FACT complex subunit SPT16	16	15	21	15	119.7		104.9	90.8	107.4	101.033	95.5	101.8	99.7	99	0.95	0.769973
High	Q08943	FACT complex subunit SSRP1	27	15	22	15	80.8		102	85.8	123.8	103.867	76.8	111.3	100.3	96.1333	0.983	0.63554
High	P47753	F-actin-capping protein subunit alpha-1	44	12	19	5	32.9		121.2	96.9	112	110.033	87.8	101.3	80.7	89.9333	0.784	0.0967118
High	P47754	F-actin-capping protein subunit alpha-2	59	14	22	7	32.9		100.5	85.5	103.1	96.3667	72.2	132.2	106.5	103.633	1.06	0.825142
High	P70190	F-actin-capping protein subunit alpha-3	16	5	6	5	34.9		88	140.2	105.2	111.133	83.8	78.2	104.6	88.8667	0.797	0.270486
High	Q6EDY6	F-actin-uncapping protein LRRC16A	7	9	13	9	151.8		97.5	75.9	92.6	88.6667	123.4	111.2	99.4	111.333	1.201	0.0832792
High	Q8R123	FAD synthase	9	4	6	4	54.7		80	130.6	104.1	104.9	90.7	81.9	112.6	95.0667	0.872	0.637866
High	Q3TQB2	FAD-dependent oxidoreductase domain-containing protein 1	22	10	12	10	54.1		99.6	132	98	109.867	88.8	90.5	91.1	90.1333	0.909	0.189711
High	P56213	FAD-linked sulfhydryl oxidase ALR	28	8	10	8	22.9		111.4	99	105.5	105.3	93.9	94.1	96.1	94.7	0.892	0.0840458
High	Q91WJ8	Far upstream element-binding protein 1	25	16	18	12	68.5		85	88.1	103.7	92.2667	102.2	102.8	118.2	107.733	1.166	0.118025
High	Q3U0V1	Far upstream element-binding protein 2	55	44	86	40	76.7		103.5	80	104.7	96.0667	100.8	113.6	97.5	103.967	0.974	0.456348
High	Q920E5	Farnesyl pyrophosphate synthase	44	18	33	18	40.6		101.5	106.2	137.6	115.1	79.9	100.6	74.3	84.9333	0.752	0.0829049
High	P54731	FAS-associated factor 1	2	2	2	2	73.8		95.2	59.6	66.3	73.7	135.7	118.1	125	126.267	1.885	0.049761
High	Q3TDN2	FAS-associated factor 2	51	22	32	21	52.4		94.2	108.6	108.6	103.8	100.4	94.2	93.9	96.1667	0.868	0.254813
High	Q9QXW4	Fascin-3	5	3	4	3	56.4		54.3	83	66.1	67.8	152.5	84.5	159.6	132.2	2.308	0.0674344
High	Q91YM4	FAST kinase domain-containing protein 4	6	4	5	4	71.5		87.6	128.4	93.5	103.167	97.4	96.3	97	96.9	1.038	0.721516
High	Q9JJE7	Fatty acid desaturase 3	14	4	4	4	51.4		91.3	105.3	81.3	92.6333	109.4	101	111.8	107.4	1.199	0.167009
High	P19096	Fatty acid synthase	32	74	116	73	272.3		100.4	99.7	114.4	104.833	90.3	102.8	92.5	95.2	0.921	0.184595
High	Q05816	Fatty acid-binding protein 5	78	10	17	10	15.1		112.5	62.1	124	99.5333	87	121.6	92.7	100.433	0.824	0.87448
High	O08716	Fatty acid-binding protein 9	95	21	43	20	15	Phospho [S13; S91]	106.5	95.7	93.4	98.5333	104.6	88.2	111.5	101.433	1.094	0.766257
High	Q922J9	Fatty acyl-CoA reductase 1	20	10	16	10	59.4		86.4	139	102	109.133	94.4	84.2	94	90.8667	0.921	0.358531
High	O08914	Fatty-acid amide hydrolase 1	47	23	61	23	63.2		100.9	115.9	108.2	108.333	95.3	85.3	94.4	91.6667	0.872	0.035889
High	Q3UQN2	F-BAR domain only protein 2	6	4	5	4	88.7		94.1	99.4	105.1	99.5333	95.6	104.3	101.6	100.5	1.022	0.815343
High	Q78JE5	F-box only protein 22	7	4	4	4	44.2		85.3	111.9	131.1	109.433	83.3	96.8	91.6	90.5667	0.819	0.294339
High	Q3UFK8	FERM domain-containing protein 8	9	2	2	2	51.8		64.8	55	51.2	57	173.5	80.2	175.1	142.933	3.152	0.0705044
High	F8VPU2	FERM, ARHGEF and pleckstrin domain-containing protein 1	7	6	7	6	118.8		79	85.9	89.9	84.9333	122.2	115	107.9	115.033	1.339	0.00436331
High	Q8CIB5	Fermitin family homolog 2	32	17	29	17	77.8		86.7	114	128.4	109.7	83.9	85.5	101.4	90.2667	0.75	0.251934
High	Q9CPW2	Ferredoxin-2, mitochondrial	38	4	7	4	18.8		82.3	101.8	76.8	86.9667	124.4	80.2	134.5	113.033	1.512	0.269809
High	P29391	Ferritin light chain 1	34	7	10	7	20.8		104.1	81.2	49.3	78.2	139	106.2	120.2	121.8	1.48	0.148471
High	P22315	Ferrochelatase, mitochondrial	58	23	53	23	47.1		91.8	161.7	80.9	111.467	90.5	87.9	87.1	88.5	0.958	0.48069
High	Q61554	Fibrillin-1	8	20	27	18	312.1		109.7	100	123.8	111.167	91.9	87.2	87.4	88.8333	0.796	0.0614273
High	E9PV24	Fibrinogen alpha chain	14	10	11	10	87.4		79.4	87.7	81	82.7	127.1	84.6	140.3	117.333	1.569	0.163976
High	Q8VCM7	Fibrinogen gamma chain	5	2	2	2	49.4		102.7	116.2	96.2	105.033	96.4	88.4	100.1	94.9667	0.939	0.221288
High	Q6NWW9	Fibronectin type III domain-containing protein 3B	3	3	3	3	132.7		88.6	120.6	118.4	109.2	87	89.6	95.7	90.7667	0.757	0.214548
High	Q8BX90	Fibronectin type-III domain-containing protein 3A	12	11	12	11	131.9		81.7	133.7	119.7	111.7	89.4	90.9	84.6	88.3	0.747	0.285208
High	A2ARZ3	Fibrous sheath-interacting protein 2	1	4	6	3	784.4		73.8	92.5	77.2	81.1667	135.1	75.8	145.6	118.833	1.749	0.228743
High	Q8BTM8	Filamin-A	66	161	372	148	281		88.9	83.6	106.2	92.9	105	104.4	111.9	107.1	1.182	0.168898
High	Q80X90	Filamin-B	30	60	90	52	277.7		103.9	97.4	124.7	108.667	82	106	85.9	91.3	0.827	0.180847
High	Q71FD7	Filamin-binding LIM protein 1	15	5	5	5	41		86.3	70.3	79.4	78.6667	126.7	114	123.3	121.333	1.552	0.00712377
High	Q8VHX6	Filamin-C	18	44	60	30	290.9		109.3	80	108.1	99.1333	88	121.7	92.9	100.867	0.86	0.909521
High	Q6P9Q6	FK506-binding protein 15	6	7	11	7	132.9		87.8	82.8	82.5	84.3667	122	105	120	115.667	1.449	0.0119379
High	P39749	Flap endonuclease 1	13	6	7	6	42.3		111.1	85.8	111.5	102.8	77.8	128.8	84.9	97.1667	0.764	0.701443
High	Q923D2	Flavin reductase (NADPH)	44	5	9	5	22.2		95.6	96.2	106.4	99.4	100.5	91.9	109.4	100.6	1.045	0.874022
High	O08917	Flotillin-1	65	34	51	34	47.5		78.2	91.3	83.7	84.4	139.2	88.1	119.4	115.567	1.427	0.145667
High	Q60634	Flotillin-2	59	25	38	25	47		97.5	114.3	100.6	104.133	92.7	101.6	93.4	95.9	0.928	0.241819
High	P34152	Focal adhesion kinase 1	8	5	6	4	119.2		87.8	102.6	113.9	101.433	96	96.7	103.1	98.6	0.943	0.791692
High	P48760	Folylpolyglutamate synthase, mitochondrial	6	3	3	3	64.9		99	88.7	72.8	86.8333	118.5	110.6	110.4	113.167	1.248	0.0852294
High	P42128	Forkhead box protein K1	9	4	4	3	74.9		103.7	80.6	79.8	88.0333	109.8	112.2	113.9	111.967	1.391	0.0991524
High	Q3UCQ1	Forkhead box protein K2	4	3	3	2	68.4		83	89.9	83.3	85.4	122.7	104.3	116.7	114.567	1.4	0.0120543
High	Q80TY0	Formin-binding protein 1	6	3	3	3	71.3		99.2	87.9	91.8	92.9667	105.1	116.1	99.8	107	1.145	0.0727657
High	Q6ZPF4	Formin-like protein 3	9	8	11	8	117.1		95.1	103.1	116.3	104.833	92	96.5	96.9	95.1333	0.936	0.2452
High	Q8R0F3	Formylglycine-generating enzyme	29	9	17	9	40.6		82.5	95.4	71.8	83.2333	134.9	89.4	126	116.767	1.527	0.106185
High	Q9WVR4	Fragile X mental retardation syndrome-related protein 2	24	9	19	8	73.7		104.4	88.6	103.9	98.9667	98.7	107.6	96.9	101.067	0.95	0.739519
High	O35943	Frataxin, mitochondrial	9	3	3	3	22.9		73.6	98.1	78.6	83.4333	121.6	92.7	135.3	116.533	1.546	0.0858593
High	Q61089	Frizzled-6	4	2	3	2	79		88	77.5	87.6	84.3667	145	85	116.7	115.567	1.332	0.193778
High	P05064	Fructose-bisphosphate aldolase A	81	39	98	30	39.3		120.2	61.6	129.3	103.7	80.2	115	93.7	96.3	0.779	0.903325
High	P05063	Fructose-bisphosphate aldolase C	51	18	23	9	39.4		99.3	97.2	92.3	96.2667	106.9	97.5	106.8	103.733	1.099	0.12619
High	Q8BYN5	FSD1-like protein	5	2	2	2	56.9		88.9	102.4	90.8	94.0333	111.5	97.8	108.6	105.967	1.195	0.114238
High	Q8CG64	Fukutin-related protein	18	5	7	5	54.8		96.2	78.9	73.7	82.9333	129.8	108.6	112.9	117.1	1.432	0.0277909
High	P97807	Fumarate hydratase, mitochondrial	72	41	100	41	54.3	Acetyl [K119; K128]	95.2	114.5	76.6	95.4333	99.6	96.8	117.3	104.567	1.045	0.497316
High	P35505	Fumarylacetoacetase	20	8	10	8	46.1		116.4	90.8	116.6	107.933	93.6	93.6	88.9	92.0333	0.804	0.203258
High	Q3TC72	Fumarylacetoacetate hydrolase domain-containing protein 2A	54	13	31	13	34.7		87.5	134.2	89.4	103.7	101	86.8	101.1	96.3	1.13	0.734627
High	Q8VDC1	FYVE and coiled-coil domain-containing protein 1	7	7	7	7	162.2		91.9	92.5	91.8	92.0667	106.5	103.4	113.9	107.933	1.16	0.0307709
High	Q9JMB0	G kinase-anchoring protein 1	16	4	4	4	41.7		74.8	86.2	84.1	81.7	122.8	97.1	135.1	118.333	1.46	0.0486593
High	Q00422	GA-binding protein alpha chain	4	2	2	2	51.3		97.6	141.2	144	127.6	63.1	84.6	69.5	72.4	0.492	0.0269765
High	Q9R0N0	Galactokinase	47	17	32	17	42.3		103.2	74.2	85.5	87.6333	97.7	110	129.4	112.367	1.287	0.117909
High	O09160	Galactoside 2-alpha-L-fucosyltransferase 1	6	2	2	2	42.2		80.8	135.4	109.9	108.7	92.6	88.5	92.7	91.2667	0.843	0.414089
High	P58158	Galactosylgalactosylxylosylprotein 3-beta-glucuronosyltransferase 3	39	11	18	11	37		100.5	131.1	94.3	108.633	93.1	93.3	87.7	91.3667	0.926	0.245386
High	P16045	Galectin-1	81	12	62	12	14.9		143.2	50.4	153.2	115.6	66.3	119.9	67	84.4	0.468	0.593628
High	P16110	Galectin-3	30	8	15	8	27.5		113.9	67.3	122.3	101.167	80.5	118.1	97.9	98.8333	0.859	0.991604
High	Q07797	Galectin-3-binding protein	13	4	4	4	64.5		92.1	101.5	87.5	93.7	115.4	84.4	119.1	106.3	1.254	0.40586
High	O08573	Galectin-9	24	6	10	6	40		102.1	100	110.6	104.233	91	99.8	96.4	95.7333	0.944	0.107087
High	Q9QYB5	Gamma-adducin	15	10	11	9	78.7		95.1	115.3	134.9	115.1	79.3	96.9	78.5	84.9	0.688	0.0789441
High	P60521	Gamma-aminobutyric acid receptor-associated protein-like 2	18	3	3	3	13.7		91.1	128	128	115.7	75.8	100.1	77	84.3	0.602	0.10086
High	Q9Z0L8	Gamma-glutamyl hydrolase	17	5	8	5	35.4		87	128.2	98.5	104.567	94.4	105.9	86	95.4333	0.958	0.571235
High	Q9CWZ7	Gamma-soluble NSF attachment protein	38	11	18	11	34.7		95.4	123.1	122.5	113.667	76.4	94.7	87.9	86.3333	0.717	0.0657245
High	Q60648	Ganglioside GM2 activator	34	6	16	6	20.8		74.1	130.4	103.7	102.733	103.7	86.1	102	97.2667	0.984	0.87001
High	P23242	Gap junction alpha-1 protein	23	7	14	7	43		85.2	85.3	88.2	86.2333	133.2	96	112.1	113.767	1.314	0.103022
High	Q8JZP9	GAS2-like protein 1	17	10	13	10	72.4		92	97.6	89.7	93.1	113.1	99.7	107.8	106.867	1.172	0.0436015
High	Q8C0M0	GATOR complex protein WDR59	3	2	2	2	111.7		85.9	106	119.4	103.767	84	101.8	102.9	96.2333	0.96	0.583323
High	Q8CFX1	GDH/6PGL endoplasmic bifunctional protein	34	25	40	25	88.9		93.9	111.3	119.1	108.1	88.9	92.4	94.4	91.9	0.83	0.149569
High	P97785	GDNF family receptor alpha-1	16	6	6	6	51.7		97.7	130.6	118.9	115.733	101.4	75.8	75.6	84.2667	0.637	0.0699722
High	Q91ZW2	GDP-fucose protein O-fucosyltransferase 1	28	10	14	10	44.7		127.4	78.8	90.3	98.8333	106.4	117.4	79.7	101.167	1.178	0.871749
High	Q8VHI3	GDP-fucose protein O-fucosyltransferase 2	24	8	10	8	49.4		90.6	113.8	100	101.467	99.9	95.7	99.9	98.5	0.999	0.735363
High	P23591	GDP-L-fucose synthase	12	4	7	4	35.9		109.8	86.2	91	95.6667	110.5	108.7	93.8	104.333	1.194	0.380745
High	Q3TZM9	GDP-Man:Man(3)GlcNAc(2)-PP-Dol alpha-1,2-mannosyltransferase	14	6	9	6	55.2		88.2	125.4	136.1	116.567	86.6	77.7	85.9	83.4	0.685	0.130617
High	Q8K0C9	GDP-mannose 4,6 dehydratase	47	14	16	14	42		115.7	95.8	143.9	118.467	68.8	106.8	69	81.5333	0.596	0.114413
High	P13020	Gelsolin	42	36	86	36	85.9		97.7	79.7	84.7	87.3667	110.5	106.7	120.6	112.6	1.304	0.0306637
High	Q8BX17	Gem-associated protein 5	2	3	4	3	166.5		131.9	54.1	43.6	76.5333	132.4	113.4	124.6	123.467	2.302	0.217925
High	Q8K284	General transcription factor 3C polypeptide 1	4	5	6	5	237.3		104	105.5	114.5	108	81.4	104.8	89.8	92	0.851	0.14092
High	Q8BMQ2	General transcription factor 3C polypeptide 4	8	3	3	3	91.6		114.5	87.3	130	110.6	78.1	108	82.1	89.4	0.717	0.247974
High	Q9D0D5	General transcription factor IIE subunit 1	6	2	3	2	49.6		70.5	59.3	51.5	60.4333	176.8	120.2	121.7	139.567	2.054	0.00787834
High	Q3THK3	General transcription factor IIF subunit 1	11	4	5	4	57.2		84	81.1	79.9	81.6667	130.2	96.1	128.7	118.333	1.586	0.0646694
High	Q9ESZ8	General transcription factor II-I	25	24	30	24	112.2		87.4	99.4	91.6	92.8	107.3	103.7	110.6	107.2	1.171	0.0413912
High	Q9Z1Z0	General vesicular transport factor p115	29	24	33	24	106.9		104.4	112.5	124.5	113.8	84.8	91.3	82.4	86.1667	0.754	0.015529
High	Q9JHK4	Geranylgeranyl transferase type-2 subunit alpha	15	4	6	4	64.9		98.5	92.8	101.1	97.4667	109.5	102.3	95.7	102.5	1.038	0.353724
High	Q9WUU9	Germinal-center associated nuclear protein	3	4	4	4	217.2		94.8	53.4	50.6	66.2667	150.9	113.8	136.5	133.733	2.557	0.0509337
High	Q99J23	GH3 domain-containing protein	7	3	4	3	58.5		85.7	103.2	106.5	98.4667	104.9	95.2	104.5	101.533	1.012	0.681084
High	Q9CQI3	Glia maturation factor beta	35	4	5	4	16.7		96.2	108.8	135.9	113.633	77.1	94.2	87.8	86.3667	0.807	0.100428
High	Q9DAG6	GLIPR1-like protein 1	13	5	6	5	27.1		91.8	129	118.4	113.067	93.8	81.2	85.9	86.9667	0.725	0.116118
High	P06537	Glucocorticoid receptor	8	5	6	5	86		83.6	59.3	62.5	68.4667	149.3	103.2	142.1	131.533	2.274	0.014631
High	Q6NSQ9	Glucose-6-phosphatase 3	6	2	4	2	38.8		106.3	84.2	87.3	92.6	106.8	110.4	105.1	107.433	1.223	0.164014
High	Q00612	Glucose-6-phosphate 1-dehydrogenase X	51	37	65	37	59.2		97	118.1	103.5	106.2	94.3	97.2	89.8	93.7667	0.912	0.160061
High	P06745	Glucose-6-phosphate isomerase	45	28	53	28	62.7	Acetyl [K241]; Phospho [S237]	108	94.6	125.7	109.433	82.2	103.8	85.7	90.5667	0.793	0.161596
High	Q9D7M1	Glucose-induced degradation protein 8 homolog	8	2	3	2	26.8		89.6	115	114.8	106.467	93.2	92.4	94.9	93.5	0.812	0.274414
High	Q3UHH8	Glucoside xylosyltransferase 1	5	2	3	2	46.5		81.9	76.1	76.6	78.2	132.1	92	141.3	121.8	1.725	0.0808865
High	O35409	Glutamate carboxypeptidase 2	16	12	21	10	84.5		87.3	144.1	98.3	109.9	90	84.7	95.6	90.1	0.915	0.363888
High	P26443	Glutamate dehydrogenase 1, mitochondrial	75	55	136	55	61.3		117.8	91.3	81.2	96.7667	97.3	117.1	95.3	103.233	1.066	0.60511
High	P97494	Glutamate--cysteine ligase catalytic subunit	7	3	3	3	72.5		102.7	79.1	98.1	93.3	102.7	113.7	103.7	106.7	1.057	0.218561
High	O09172	Glutamate--cysteine ligase regulatory subunit	27	8	11	8	30.5		92.6	94.7	113.5	100.267	97.3	105.1	96.8	99.7333	1.028	0.983006
High	Q810D6	Glutamate-rich WD repeat-containing protein 1	5	2	2	2	49.2		92.4	103.9	93.2	96.5	98.2	114.2	98.2	103.533	1.054	0.336737
High	D3Z7P3	Glutaminase kidney isoform, mitochondrial	38	17	22	3	73.9		95.9	118.8	121.7	112.133	84.5	89.9	89.2	87.8667	0.751	0.0796627
High	Q9D172	Glutamine amidotransferase-like class 1 domain-containing protein 3A, mitochondrial	62	16	41	16	28.1		104.9	108.1	94.1	102.367	104	99.3	89.6	97.6333	0.947	0.478009
High	P15105	Glutamine synthetase	57	30	170	30	42.1		75.9	80.2	103.7	86.6	143.4	87.4	109.3	113.367	1.363	0.218001
High	P47856	Glutamine--fructose-6-phosphate aminotransferase [isomerizing] 1	23	14	19	14	78.5		89.8	116.8	105.7	104.1	94	89.1	104.5	95.8667	0.889	0.442241
High	Q3UA37	Glutamine-rich protein 1	2	2	2	2	86.5		110	116.8	121.9	116.233	67.3	109.7	74.3	83.7667	0.636	0.13899
High	Q8BML9	Glutamine--tRNA ligase	26	19	23	19	87.6		103.9	94.3	98.4	98.8667	96.6	105.2	101.7	101.167	1.034	0.567676
High	P16406	Glutamyl aminopeptidase	5	4	5	4	107.9		105.8	103.8	98.4	102.667	98.5	93.3	100.1	97.3	0.949	0.152113
High	Q9CZN8	Glutamyl-tRNA(Gln) amidotransferase subunit A, mitochondrial	21	5	5	5	56.7		99.4	111.2	91.6	100.733	98.9	92.9	105.9	99.2333	0.995	0.855016
High	Q99JT1	Glutamyl-tRNA(Gln) amidotransferase subunit B, mitochondrial	17	5	5	5	62.1		132.2	61.4	58.3	83.9667	112.4	124	111.6	116	1.83	0.271863
High	Q8CBY0	Glutamyl-tRNA(Gln) amidotransferase subunit C, mitochondrial	23	4	5	4	16.7		104.2	115.8	102.1	107.367	82.7	110.9	84.2	92.6	0.808	0.238059
High	Q9QUH0	Glutaredoxin-1	82	6	7	6	11.9		140.5	70.1	139.5	116.7	86.4	99.8	63.7	83.3	0.62	0.329115
High	Q9CQM9	Glutaredoxin-3	36	10	15	10	37.8		99.6	107.9	133.6	113.7	80.8	92.8	85.2	86.2667	0.79	0.0732189
High	Q80Y14	Glutaredoxin-related protein 5, mitochondrial	33	3	10	3	16.3		69.5	65.7	48.4	61.2	159.6	77.1	179.8	138.833	2.431	0.0846903
High	Q60759	Glutaryl-CoA dehydrogenase, mitochondrial	49	18	34	17	48.6		87.2	116.7	102.8	102.233	107.4	76.1	109.8	97.7667	1.045	0.744781
High	Q60928	Glutathione hydrolase 1 proenzyme	35	26	51	26	61.5		80.4	196.9	71.5	116.267	94.7	66.8	89.6	83.7	1.113	0.5535
High	Q9Z2A9	Glutathione hydrolase 5 proenzyme	3	2	2	2	61.6		130.7	104	92.5	109.067	88.9	95.8	88.2	90.9667	0.855	0.229073
High	P11352	Glutathione peroxidase 1	65	10	19	10	22.3		71.6	123	107.5	100.7	102.8	76.8	118.4	99.3333	0.956	0.983664
High	Q91WR8	Glutathione peroxidase 6	10	3	50	2	24.9		135.4	144	106.1	128.5	68.5	83	63	71.5	0.506	0.00959574
High	Q99LJ6	Glutathione peroxidase 7	61	12	28	12	21		108.8	94.2	79.2	94.0667	109.4	99	109.4	105.933	1.161	0.302893
High	P47791	Glutathione reductase, mitochondrial	28	13	19	13	53.6		89.1	114.2	94.4	99.2333	113.3	79.7	109.3	100.767	1.159	0.948256
High	P30115	Glutathione S-transferase A3	42	9	13	7	25.3		73.9	123.3	120.5	105.9	100.2	84.4	97.7	94.1	0.81	0.634701
High	P24472	Glutathione S-transferase A4	24	5	8	3	25.5		68.6	125.4	137.2	110.4	94.9	74.9	98.9	89.5667	0.757	0.522241
High	Q9DCM2	Glutathione S-transferase kappa 1	60	17	44	17	25.7		71.5	189.8	89.3	116.867	93.2	69	87.2	83.1333	0.976	0.480954
High	O89112	Glutathione S-transferase LANCL1	5	2	2	2	45.3		86.6	64.1	86.2	78.9667	128.8	124.9	109.4	121.033	1.449	0.0309474
High	P10649	Glutathione S-transferase Mu 1	87	23	48	17	26		88.8	80.8	74.2	81.2667	114.8	98.4	143	118.733	1.421	0.0574056
High	P15626	Glutathione S-transferase Mu 2	83	26	77	16	25.7		66.9	95.4	131.1	97.8	110.5	73.9	122.1	102.167	1.158	0.825616
High	P48774	Glutathione S-transferase Mu 5	68	19	41	17	26.6		76.3	144.1	122.1	114.167	78	69.6	109.9	85.8333	0.639	0.320243
High	O35660	Glutathione S-transferase Mu 6	47	13	21	9	25.6	Phospho [S206]	88.7	125.1	119	110.933	92.9	88.9	85.5	89.1	0.747	0.185589
High	Q80W21	Glutathione S-transferase Mu 7	62	17	45	7	25.7		77.2	139.2	147.6	121.333	85.8	62.1	88	78.6333	0.616	0.180134
High	O09131	Glutathione S-transferase omega-1	22	6	9	5	27.5		102.4	107.6	116.7	108.9	81.4	103.8	88.1	91.1	0.819	0.108885
High	Q8K2Q2	Glutathione S-transferase omega-2	19	4	5	3	28.6		91.4	94.2	88.5	91.3667	127.2	77.8	120.9	108.633	1.322	0.43836
High	P19157	Glutathione S-transferase P 1	44	9	24	9	23.6		104	77	118.7	99.9	97.5	120.5	82.3	100.1	0.938	0.973466
High	Q64471	Glutathione S-transferase theta-1	14	4	4	4	27.4		86.7	126.4	123.1	112.067	82.9	83.8	97.1	87.9333	0.68	0.188598
High	Q61133	Glutathione S-transferase theta-2	22	5	5	4	27.6		86.6	110.4	103.6	100.2	100.8	92.1	106.5	99.8	0.973	0.995206
High	Q99L20	Glutathione S-transferase theta-3	46	10	15	9	27.4		103.4	117	117.3	112.567	87.7	94.3	80.3	87.4333	0.75	0.0156684
High	P51855	Glutathione synthetase	12	6	6	6	52.2		97.8	96.7	117.8	104.1	92.2	99.1	96.4	95.9	0.985	0.345018
High	P16858	Glyceraldehyde-3-phosphate dehydrogenase	92	38	245	35	35.8		106.9	77	119.2	101.033	88.8	112.9	95.2	98.9667	0.89	0.953041
High	Q64467	Glyceraldehyde-3-phosphate dehydrogenase, testis-specific	43	25	50	22	47.6		100.6	111.9	67.5	93.3333	89.2	88.9	141.9	106.667	0.887	0.582061
High	Q9WU65	Glycerol kinase 2	31	14	28	8	60.6		62.7	113.2	98.7	91.5333	103.8	63.4	158.3	108.5	1.051	0.70319
High	Q61586	Glycerol-3-phosphate acyltransferase 1, mitochondrial	8	3	3	3	93.6		69.3	87	65.6	73.9667	134.1	95.1	148.9	126.033	1.934	0.0397153
High	P13707	Glycerol-3-phosphate dehydrogenase [NAD(+)], cytoplasmic	57	18	35	17	37.5		85.3	141.7	108.5	111.833	94.6	77.8	92.2	88.2	0.85	0.269728
High	Q3ULJ0	Glycerol-3-phosphate dehydrogenase 1-like protein	13	6	8	5	38.2		82.9	135.2	129.4	115.833	74.7	89.8	88.1	84.2	0.681	0.186568
High	Q64521	Glycerol-3-phosphate dehydrogenase, mitochondrial	67	58	115	57	80.9		82.4	130.6	98	103.667	93.2	82.2	113.7	96.3667	0.951	0.719346
High	Q8CHP8	Glycerol-3-phosphate phosphatase	51	14	19	14	34.5		113.1	93.6	105.6	104.1	98.7	95.6	93.4	95.9	0.905	0.282565
High	Q9JL56	Glycerophosphodiester phosphodiesterase 1	15	7	11	7	37.6		167.9	109.7	75.4	117.667	80.6	110.7	55.7	82.3333	0.735	0.324918
High	Q9D964	Glycine amidinotransferase, mitochondrial	30	14	20	14	48.3		67	140.5	143	116.833	82	67.1	100.3	83.1333	0.583	0.363063
High	Q91WK5	Glycine cleavage system H protein, mitochondrial	39	4	10	4	18.6		114.4	147.2	95.5	119.033	78.4	90	74.5	80.9667	0.686	0.0797712
High	Q9CZD3	Glycine--tRNA ligase	37	30	48	30	81.8		112.5	92.7	123.8	109.667	80	112.7	78.3	90.3333	0.711	0.246392
High	Q9Z1E4	Glycogen [starch] synthase, muscle	5	3	3	3	83.9		91.5	113.6	100.2	101.767	91.4	100.9	102.5	98.2667	1.007	0.683434
High	Q8CI94	Glycogen phosphorylase, brain form	37	27	37	19	96.7		91.5	117	124.3	110.933	82.7	93.9	90.7	89.1	0.775	0.139026
High	Q9WUB3	Glycogen phosphorylase, muscle form	14	10	14	2	97.2		81.5	118.4	112.7	104.2	105.3	70.5	111.6	95.8	0.935	0.652399
High	Q2NL51	Glycogen synthase kinase-3 alpha	17	5	6	2	51.6	Phospho [Y279]	88.2	80.3	88.8	85.7667	119.4	108.4	115.1	114.3	1.305	0.00277252
High	Q9WV60	Glycogen synthase kinase-3 beta	21	6	8	3	46.7	Phospho [Y216]	88.6	98.6	121.2	102.8	98.4	95.3	97.9	97.2	0.993	0.657341
High	Q9R062	Glycogenin-1	9	3	4	3	37.4		84.5	82.7	86.4	84.5333	116.7	108.1	121.6	115.467	1.382	0.00643688
High	Q9JJ06	Glycoprotein-N-acetylgalactosamine 3-beta-galactosyltransferase 1	8	4	4	4	42.3		106.5	98.6	105.8	103.633	102.1	102.2	84.8	96.3667	0.965	0.348683
High	Q8VCS3	Glycosaminoglycan xylosylkinase	50	18	35	18	46.6		95.1	132	116.5	114.533	86.6	89.7	80.1	85.4667	0.743	0.0830509
High	Q9JHJ3	Glycosylated lysosomal membrane protein	19	5	12	5	43.8		74.5	98.3	95.6	89.4667	123.8	99.7	108.1	110.533	1.131	0.124702
High	Q6NSU3	Glycosyltransferase 8 domain-containing protein 1	22	9	13	9	42		85.5	126.7	112.1	108.1	96	87.4	92.3	91.9	0.823	0.325729
High	O70310	Glycylpeptide N-tetradecanoyltransferase 1	25	9	13	8	56.9		101.9	92.1	119.6	104.533	88.8	105.6	91.9	95.4333	0.902	0.401385
High	O70311	Glycylpeptide N-tetradecanoyltransferase 2	6	4	5	3	60.4		105.5	85.9	112.3	101.233	96.2	100.7	99.5	98.8	0.943	0.846043
High	Q9CPV4	Glyoxalase domain-containing protein 4	57	19	36	19	33.3		95.7	121.2	111.7	109.533	88.5	88.1	94.9	90.5	0.793	0.101975
High	Q91Z53	Glyoxylate reductase/hydroxypyruvate reductase	55	16	35	16	35.3		86.1	134.6	78	99.5667	102.8	83.3	115.2	100.433	1.194	0.889134
High	Q9DCZ1	GMP reductase 1	10	2	2	2	37.5		71.5	119.3	114.7	101.833	85.3	93.8	115.3	98.1333	0.818	0.92287
High	Q99L27	GMP reductase 2	9	3	3	3	38		80	94.1	93.9	89.3333	113.8	92.9	125.4	110.7	1.212	0.127194
High	Q3THK7	GMP synthase [glutamine-hydrolyzing]	42	20	30	20	76.7		107.5	86.2	109.2	100.967	102.3	110.5	84.2	99	0.951	0.864452
High	Q9D8T4	Golgi apparatus membrane protein TVP23 homolog B	20	3	3	3	23.3		77.3	126.1	117.2	106.867	93.1	93.7	92.7	93.1667	0.794	0.527317
High	Q61543	Golgi apparatus protein 1	48	69	131	69	133.6	Phospho [Y362; T926; Y928]	98	101.1	129.6	109.567	97.4	92	81.8	90.4	0.91	0.158693
High	Q8BXA1	Golgi integral membrane protein 4	31	20	32	20	76.7	Phospho [Y633]	87.8	114.1	98.1	100	107.4	93.6	98.9	99.9667	1.008	0.965236
High	Q91XA2	Golgi membrane protein 1	40	18	26	18	44.3		106.1	123	81.5	103.533	105.1	98.6	85.7	96.4667	0.929	0.684106
High	Q9CRA5	Golgi phosphoprotein 3	37	11	16	11	33.7		89.3	95.4	98.9	94.5333	114.3	101.4	100.7	105.467	1.063	0.105502
High	Q8R088	Golgi phosphoprotein 3-like	47	10	15	9	32.9		96.5	128.2	126.5	117.067	77.8	87.1	83.9	82.9333	0.663	0.0546472
High	Q91X51	Golgi reassembly-stacking protein 1	23	6	9	6	46.9		88.2	91.1	82.1	87.1333	119.3	102.3	117	112.867	1.326	0.0159876
High	Q99JX3	Golgi reassembly-stacking protein 2	28	10	16	10	47		92.8	72.9	150.8	105.5	98.7	94.7	90.1	94.5	1.02	0.794004
High	Q8BMP6	Golgi resident protein GCP60	22	10	21	10	60.1		93.8	90.1	106.1	96.6667	101.5	94.6	113.8	103.3	1.082	0.420551
High	O88630	Golgi SNAP receptor complex member 1	28	10	12	10	28.5		84.5	112.6	122.1	106.4	94.1	93.9	92.8	93.6	0.833	0.408514
High	O35166	Golgi SNAP receptor complex member 2	35	9	17	9	24.7	Acetyl [K10]	92.1	79.6	88.9	86.8667	110.1	117.5	111.9	113.167	1.259	0.0142204
High	Q9D1H7	Golgi to ER traffic protein 4 homolog	6	3	5	3	36.5		103.2	65.2	78.3	82.2333	126.6	115.6	111	117.733	1.476	0.0968504
High	Q9CYL5	Golgi-associated plant pathogenesis-related protein 1	26	4	7	4	17.1		91	102.9	101.2	98.3667	95.1	113.8	96.1	101.667	0.95	0.681164
High	Q9CW79	Golgin subfamily A member 1	6	4	5	4	87.3		94.6	90.2	92.7	92.5	109.6	108.4	104.5	107.5	1.169	0.00173455
High	Q921M4	Golgin subfamily A member 2	26	24	27	24	113.2		95.3	107.5	109.4	104.067	90.8	101.3	95.7	95.9333	0.89	0.216752
High	P55937	Golgin subfamily A member 3	7	8	9	8	167.1		83.9	98.9	94.2	92.3333	117.8	89.1	116.1	107.667	1.232	0.245413
High	Q91VW5	Golgin subfamily A member 4	17	32	38	32	257.4		94.8	97.5	92.3	94.8667	105.8	105.6	104	105.133	1.115	0.0142496
High	Q9QYE6	Golgin subfamily A member 5	41	31	43	31	82.3		93.3	93.6	98.3	95.0667	107.5	110.3	96.9	104.9	1.149	0.120221
High	Q56A08	G-patch domain and KOW motifs-containing protein	3	2	2	2	53.8		93.5	84.7	101.4	93.2	97.9	124.3	98.2	106.8	1.051	0.243797
High	Q9R1S3	GPI ethanolamine phosphate transferase 1	3	2	2	2	105		82.6	115.8	127.1	108.5	87.1	83.7	103.7	91.5	0.752	0.360468
High	Q9JJI6	GPI ethanolamine phosphate transferase 3	9	7	7	6	119.1		86.6	127	108.7	107.433	93.6	82.4	101.7	92.5667	0.861	0.34701
High	Q3UUQ7	GPI inositol-deacylase	16	15	22	15	104.5		102.8	107.3	122.4	110.833	93.8	83.9	89.8	89.1667	0.837	0.0332266
High	Q8C2R7	GPI mannosyltransferase 1	5	2	2	2	49.8		97.4	95.8	102.4	98.5333	105.3	100.9	98.1	101.433	1.036	0.374798
High	Q6PD26	GPI transamidase component PIG-S	29	11	15	11	61.7		79.4	141.2	115.4	112	89.1	78.2	96.7	88	0.772	0.327322
High	Q8BXQ2	GPI transamidase component PIG-T	15	10	13	10	65.7		110.5	82.9	86.6	93.3333	116.8	105.9	97.4	106.7	1.223	0.264338
High	Q9CXY9	GPI-anchor transamidase	22	8	11	8	44.9		86.9	124.3	108.3	106.5	99	85.5	96	93.5	0.887	0.370918
High	Q8C561	G-protein coupled receptor-associated protein LMBRD2	12	9	11	9	81		117.3	119.4	125	120.567	81	84.9	72.4	79.4333	0.678	0.00608177
High	Q8K5C0	Grainyhead-like protein 2 homolog	10	3	3	3	71.2		101.7	64.3	61.7	75.9	137.6	118.8	115.9	124.1	1.848	0.07207
High	Q8CB44	GRAM domain-containing protein 4	11	6	8	5	72.2		92.8	81.3	87.8	87.3	116.5	116.9	104.8	112.733	1.328	0.0083781
High	Q8C0K5	Graves disease carrier protein homolog	9	3	3	3	36.2		104.9	95.3	86.2	95.4667	113.4	91.3	109	104.567	1.143	0.36361
High	Q6Y7W8	GRB10-interacting GYF protein 2	10	12	14	9	149.1		86.8	98	100.5	95.1	104.8	101.4	108.5	104.9	1.07	0.143666
High	Q8C5Q4	G-rich sequence factor 1	27	9	14	9	53		106.2	115.3	91.2	104.233	97.3	94.4	95.7	95.8	0.901	0.365803
High	Q9D4H2	GRIP and coiled-coil domain-containing protein 1	10	6	6	6	87.6		83.5	98.6	79	87.0333	107.3	109.8	121.8	112.967	1.315	0.0371398
High	Q8CHG3	GRIP and coiled-coil domain-containing protein 2	11	18	23	18	194.3		96.8	108.6	111.6	105.667	91.3	106.1	85.6	94.3333	0.841	0.215352
High	Q8VD04	GRIP1-associated protein 1	12	6	6	6	92.7		94	78.7	75.6	82.7667	129.3	99.8	122.6	117.233	1.558	0.0296376
High	Q9EPR2	Group XIIA secretory phospholipase A2	55	10	19	10	21.3		132.7	76.5	142.2	117.133	94.7	81.8	72.1	82.8667	0.616	0.243143
High	Q9CR59	Growth arrest and DNA damage-inducible proteins-interacting protein 1	48	12	18	12	25.8		104.2	78.9	66.6	83.2333	128	102.8	119.5	116.767	1.515	0.0969047
High	Q60631	Growth factor receptor-bound protein 2	15	4	5	4	25.2		95.5	106.3	125.8	109.2	79.9	101.4	91.1	90.8	0.858	0.161664
High	Q03160	Growth factor receptor-bound protein 7	4	2	2	2	59.9		78.3	79.1	76.2	77.8667	146.6	90.9	128.9	122.133	1.646	0.0938774
High	Q91VC9	Growth hormone-inducible transmembrane protein	5	2	2	2	37.3		71.7	25.9	91.2	62.9333	132.5	101.7	177	137.067	1.849	0.136501
High	Q99LP6	GrpE protein homolog 1, mitochondrial	70	17	47	17	24.3		104.3	103.4	79.4	95.7	109.4	103.8	99.6	104.267	1.003	0.41127
High	O88396	GrpE protein homolog 2, mitochondrial	14	3	4	3	25		80.8	111.9	94.8	95.8333	118.9	93.7	99.9	104.167	1.053	0.505463
High	Q9WTP7	GTP:AMP phosphotransferase AK3, mitochondrial	92	31	92	31	25.4		96.7	94.1	81.5	90.7667	109.2	105.1	113.4	109.233	1.16	0.055891
High	Q61411	GTPase HRas	51	7	11	3	21.3		81.5	119.5	103.5	101.5	96.3	98.5	100.7	98.5	0.952	0.88744
High	Q99JY3	GTPase IMAP family member 4	11	3	5	3	38		78.6	95.9	134.8	103.1	94.2	66.7	129.8	96.9	0.983	0.783643
High	Q75N62	GTPase IMAP family member 8	5	3	3	3	76.8		90.5	87.2	87.7	88.4667	124.2	103.4	106.9	111.5	1.219	0.0507855
High	Q6PAR5	GTPase-activating protein and VPS9 domain-containing protein 1	2	2	3	2	162.3		101.5	98.4	97.7	99.2	87.6	112.4	102.3	100.767	1.039	0.899834
High	P62827	GTP-binding nuclear protein Ran	55	19	39	19	24.4		112.6	79.7	121.5	104.6	82	123.8	80.3	95.3667	0.728	0.639882
High	O08582	GTP-binding protein 1	27	14	18	14	72.3	Acetyl [K377]	89.9	115.1	110.5	105.167	88.1	102.4	94	94.8333	0.85	0.334318
High	Q9CY28	GTP-binding protein 8	16	2	3	2	31.9		98.9	93.1	74.8	88.9333	110	109.4	113.9	111.1	1.182	0.110478
High	O35929	GTP-binding protein REM 1	33	10	15	10	32.9	Phospho [S256]	81.1	106.7	98.9	95.5667	112	90.5	110.9	104.467	1.122	0.446275
High	Q921J2	GTP-binding protein Rheb	12	3	5	3	20.4		150.9	59.2	58.9	89.6667	108.5	141.2	81.3	110.333	1.834	0.47351
High	P36536	GTP-binding protein SAR1a	59	13	28	8	22.4		81.7	117.6	115.3	104.867	100.7	83.6	101.2	95.1667	0.874	0.560583
High	Q9CQC9	GTP-binding protein SAR1b	63	13	19	9	22.4		76	125.4	136.9	112.767	94.5	78.9	88.3	87.2333	0.704	0.33833
High	O35969	Guanidinoacetate N-methyltransferase	32	4	4	4	26.3		89.7	118	102.6	103.433	102.8	90.6	96.4	96.6	0.94	0.520873
High	Q9R111	Guanine deaminase	15	3	3	3	51		91.5	120.8	96.6	102.967	96.5	91.5	103.1	97.0333	0.999	0.606808
High	Q91X96	Guanine nucleotide exchange factor MSS4	26	6	10	6	13.9		90.2	107.4	106	101.2	106.4	95.8	94.1	98.7667	0.904	0.758537
High	Q60992	Guanine nucleotide exchange factor VAV2	2	2	2	2	99.9		100.6	95.9	110.2	102.233	100.6	109.6	83.1	97.7667	1	0.627982
High	Q9DC51	Guanine nucleotide-binding protein G(i) subunit alpha	29	12	21	3	40.5		111.8	105.8	130.9	116.167	83	87.6	80.9	83.8333	0.743	0.0257926
High	P08752	Guanine nucleotide-binding protein G(i) subunit alpha-2	58	23	42	14	40.5		109.3	102.7	98.3	103.433	95.3	104.6	89.8	96.5667	0.928	0.271304
High	Q9DAS9	Guanine nucleotide-binding protein G(I)/G(S)/G(O) subunit gamma-12	35	6	11	5	8	Phospho [S10]	79.8	105.9	102.7	96.1333	115.6	97.2	98.9	103.9	0.963	0.487476
High	Q80SZ7	Guanine nucleotide-binding protein G(I)/G(S)/G(O) subunit gamma-5	35	4	7	4	7.3		92	116.5	143	117.167	70.6	85.9	92	82.8333	0.738	0.101852
High	P62874	Guanine nucleotide-binding protein G(I)/G(S)/G(T) subunit beta-1	40	14	28	5	37.4		98.8	98	113.6	103.467	106.9	87	95.7	96.5333	0.969	0.409848
High	P62880	Guanine nucleotide-binding protein G(I)/G(S)/G(T) subunit beta-2	59	17	31	6	37.3		85.6	91.9	100.1	92.5333	112.1	91.1	119.2	107.467	1.22	0.212577
High	P21279	Guanine nucleotide-binding protein G(q) subunit alpha	38	14	22	9	42.1		80.1	141.3	121.9	114.433	84.4	84.1	88.3	85.6	0.692	0.261886
High	P63094	Guanine nucleotide-binding protein G(s) subunit alpha isoforms short	47	21	36	19	45.6		103.7	95.7	100.6	100	99.1	104.3	96.6	100	0.985	0.997119
High	P21278	Guanine nucleotide-binding protein subunit alpha-11	28	11	21	5	42		95.9	148.1	118.6	120.867	74.7	83.7	79.1	79.1667	0.667	0.0743195
High	P27601	Guanine nucleotide-binding protein subunit alpha-13	13	6	11	3	44		94.6	112.5	103	103.367	96.6	97.6	95.7	96.6333	0.937	0.319504
High	P36916	Guanine nucleotide-binding protein-like 1	14	11	13	11	68.7		95.8	91.5	97.2	94.8333	102.7	107.6	105.2	105.167	1.099	0.0118786
High	Q8CI11	Guanine nucleotide-binding protein-like 3	7	2	2	2	60.7		91.1	105	119.9	105.333	82.9	111	90.1	94.6667	0.858	0.411252
High	Q64520	Guanylate kinase	12	3	4	3	21.9		89.3	97.1	90.4	92.2667	111.1	111.9	100.3	107.767	1.23	0.0279519
High	Q9Z0E6	Guanylate-binding protein 2	4	3	4	3	66.7		59.2	168.2	115.3	114.233	80	64.1	113.3	85.8	0.694	0.558026
High	O70496	H(+)/Cl(-) exchange transporter 7	10	11	16	11	88.7		103	96.8	100.5	100.1	100.4	98.9	100.2	99.8333	0.997	0.908399
High	Q9CY66	H/ACA ribonucleoprotein complex subunit 1	13	4	5	4	23.5		98.3	114.2	121.5	111.333	77.2	103.3	85.5	88.6667	0.749	0.100803
High	Q9CRB2	H/ACA ribonucleoprotein complex subunit 2	22	2	3	2	17.2		96.8	71.5	118.3	95.5333	112	116.2	85.2	104.467	1.157	0.601583
High	Q9CQS2	H/ACA ribonucleoprotein complex subunit 3	48	2	2	2	7.7		122.7	93.7	77.9	98.1	98.4	97.6	109.8	101.933	1.05	0.724686
High	Q9ESX5	H/ACA ribonucleoprotein complex subunit DKC1	19	11	17	11	57.4		108.5	107.9	122.3	112.9	77.4	109	75	87.1333	0.713	0.139762
High	P01899	H-2 class I histocompatibility antigen, D-B alpha chain	31	10	14	2	40.8		120.8	107	88.5	105.433	95.1	104.8	83.8	94.5667	0.888	0.403838
High	P01902	H-2 class I histocompatibility antigen, K-D alpha chain	19	7	8	7	41.5		87.1	100.7	75.7	87.8333	110.1	96.6	129.7	112.133	1.264	0.109287
High	P03991	H-2 class I histocompatibility antigen, K-W28 alpha chain	24	9	15	7	41.1		92.2	79.2	116.1	95.8333	131.4	93.9	87.2	104.167	1.019	0.661258
High	Q91WM2	Haloacid dehalogenase-like hydrolase domain-containing 5	40	13	23	13	46.3		76.3	127.1	105.8	103.067	92.9	85.2	112.6	96.9	0.878	0.800441
High	Q3UGR5	Haloacid dehalogenase-like hydrolase domain-containing protein 2	32	5	6	5	28.7		66.1	131.1	119.8	105.667	87.2	90	105.9	94.3667	0.751	0.767184
High	Q9CYW4	Haloacid dehalogenase-like hydrolase domain-containing protein 3	63	19	46	19	28		94.4	101.2	90	95.2	102.8	106.6	104.9	104.767	1.112	0.0934836
High	Q9EP53	Hamartin	11	9	11	9	128.7		85.3	75.9	76.3	79.1667	134.9	96.9	130.7	120.833	1.713	0.0460878
High	O35387	HCLS1-associated protein X-1	17	5	6	5	31.6		85.6	110.4	91.1	95.7	102.4	105	105.5	104.3	1.153	0.350951
High	Q3SXD3	HD domain-containing protein 2	42	6	6	6	22.7		82.3	91.2	78.9	84.1333	131.1	92	124.7	115.933	1.515	0.0922338
High	Q8C547	HEAT repeat-containing protein 5B	4	5	5	5	224.2	Phospho [S1751]	100.1	95.4	102.9	99.4667	98.8	105.8	96.9	100.5	0.987	0.785633
High	Q9CZJ2	Heat shock 70 kDa protein 12B	27	15	19	15	76.1		92.9	112.6	111.9	105.8	95.7	91.6	95.3	94.2	0.851	0.211046
High	Q8BM72	Heat shock 70 kDa protein 13	32	16	31	16	51.7		114.7	112.8	93.6	107.033	92	91.2	95.7	92.9667	0.816	0.164423
High	Q99M31	Heat shock 70 kDa protein 14	16	8	11	8	54.6		92.7	90.8	108.7	97.4	102.2	108.5	97.2	102.633	1.102	0.460156
High	Q61696	Heat shock 70 kDa protein 1A	66	45	113	22	70		98.1	102.9	101.8	100.933	98.2	95.8	103.2	99.0667	0.965	0.527714
High	P16627	Heat shock 70 kDa protein 1-like	31	27	84	3	70.6	Acetyl [K58]	95	54.7	56.5	68.7333	160.2	96.6	137	131.267	2.424	0.0493105
High	Q61316	Heat shock 70 kDa protein 4	47	39	61	35	94.1		120	88.8	127.3	112.033	77.9	110.4	75.5	87.9333	0.649	0.211954
High	P48722	Heat shock 70 kDa protein 4L	21	15	19	12	94.3		105.4	94.9	100	100.1	99	103.8	96.8	99.8667	0.99	0.959073
High	P63017	Heat shock cognate 71 kDa protein	83	70	300	51	70.8		123	73.9	120.4	105.767	85.5	110.4	86.8	94.2333	0.721	0.640113
High	Q61699	Heat shock protein 105 kDa	29	19	27	16	96.3		132.8	75.3	114	107.367	77	123.2	77.8	92.6667	0.683	0.562513
High	Q9CQN1	Heat shock protein 75 kDa, mitochondrial	51	37	61	37	80.2		92.5	129.8	97.7	106.667	94.1	90.4	95.5	93.3333	0.963	0.363426
High	P14602	Heat shock protein beta-1	94	22	67	22	23	Phospho [S15; S86; S87]	101.6	63.6	82.7	82.6333	111.9	113.1	127.1	117.367	1.367	0.103328
High	Q9JK92	Heat shock protein beta-8	18	4	6	4	21.5		80.8	107.3	89.7	92.6	106.5	103.3	112.5	107.433	1.187	0.195259
High	Q9DAM3	Heat shock protein beta-9	31	5	7	5	18.5		66.1	85.6	70.3	74	144	69.7	164.2	125.967	2.046	0.211451
High	P07901	Heat shock protein HSP 90-alpha	57	51	143	33	84.7		124.2	73.2	135.6	111	65.2	130.5	71.3	89	0.574	0.463168
High	P11499	Heat shock protein HSP 90-beta	79	75	312	53	83.2	Phospho [S255]	120.4	67.7	135.8	107.967	76.8	122.5	76.8	92.0333	0.638	0.623505
High	P17156	Heat shock-related 70 kDa protein 2	59	44	156	23	69.6	Acetyl [K461]	108.8	93.7	81.4	94.6333	111	100.1	105	105.367	1.121	0.307589
High	O70252	Heme oxygenase 2	48	13	26	13	35.7		89.2	107.9	112	103.033	90.5	103.7	96.8	97	0.897	0.528163
High	P01942	Hemoglobin subunit alpha	49	8	48	8	15.1		88.2	48.8	174.1	103.7	63.8	83	142.3	96.3667	0.941	0.996893
High	P02088	Hemoglobin subunit beta-1	84	14	59	8	15.8		95.3	49.5	166.3	103.7	72.1	81.7	135.1	96.3	0.857	0.990852
High	P02089	Hemoglobin subunit beta-2	84	13	38	7	15.9		99.8	66.6	191.3	119.233	58.9	75.9	107.3	80.7	0.761	0.422002
High	Q8R3H7	Heparan sulfate 2-O-sulfotransferase 1	21	7	13	7	41.8		93.9	130.7	128.3	117.633	83.7	77.4	86	82.3667	0.652	0.0736546
High	Q8BKN6	Heparan sulfate glucosamine 3-O-sulfotransferase 3A1	7	3	4	3	43.5		106.6	89.8	86	94.1333	99.3	95.1	123.3	105.9	1.106	0.329448
High	Q99LI8	Hepatocyte growth factor-regulated tyrosine kinase substrate	17	10	12	10	86		99.3	112.4	110.9	107.533	90.4	97	90	92.4667	0.816	0.0406308
High	P51859	Hepatoma-derived growth factor	44	13	17	11	26.3	Phospho [S165]	123.9	73.4	150.9	116.067	72.1	103.5	76.1	83.9	0.615	0.312302
High	Q3UMU9	Hepatoma-derived growth factor-related protein 2	27	22	32	19	74.2		97.1	94.7	102.9	98.2333	101.4	101.3	102.7	101.8	1.044	0.275275
High	Q9JMG7	Hepatoma-derived growth factor-related protein 3	15	4	4	2	22.4		87.2	2.2	2.4	30.6	133.5	152.8	221.8	169.367	62.748	0.124905
High	Q3TEA8	Heterochromatin protein 1-binding protein 3	49	37	78	37	60.8	Phospho [T51]	95.9	94.5	91.4	93.9333	99.4	115.3	103.5	106.067	1.095	0.10202
High	Q99020	Heterogeneous nuclear ribonucleoprotein A/B	58	28	52	27	30.8		123.4	74.5	140.6	112.833	70.5	114.8	76.3	87.2	0.618	0.376382
High	Q9CX86	Heterogeneous nuclear ribonucleoprotein A0	55	19	61	19	30.5	Phospho [S84; S88]	97.8	85.8	91	91.5333	112.8	107.2	105.4	108.467	1.178	0.0273143
High	P49312	Heterogeneous nuclear ribonucleoprotein A1	66	25	74	22	34.2	Phospho [S6]	102	53.9	101.3	85.7333	116.2	105.3	121.3	114.267	1.148	0.260059
High	Q8BG05	Heterogeneous nuclear ribonucleoprotein A3	64	34	189	5	39.6	Acetyl [K4]; Phospho [S359]	90.1	63.1	110.9	88.0333	117.8	101.1	117	111.967	1.299	0.244586
High	Q60668	Heterogeneous nuclear ribonucleoprotein D0	40	17	29	16	38.3		114.4	77.7	164.8	118.967	72.5	100.9	69.7	81.0333	0.634	0.247066
High	Q9Z130	Heterogeneous nuclear ribonucleoprotein D-like	25	9	15	7	33.5		108.6	103.2	126.3	112.7	74.9	109.2	77.8	87.3	0.717	0.142728
High	Q9Z2X1	Heterogeneous nuclear ribonucleoprotein F	69	23	57	21	45.7		99.1	80	128.1	102.4	87.2	101.7	103.7	97.5333	1.027	0.838339
High	O35737	Heterogeneous nuclear ribonucleoprotein H	50	27	77	7	49.2	Phospho [S104]	103.5	95.3	122.3	107.033	88.6	103.9	86.4	92.9667	0.856	0.215075
High	P70333	Heterogeneous nuclear ribonucleoprotein H2	61	30	81	11	49.2	Phospho [S104]	97.9	80.8	101.2	93.3	106.4	106.6	107	106.667	1.089	0.1856
High	Q8R081	Heterogeneous nuclear ribonucleoprotein L	62	43	140	43	63.9	Acetyl [K59]	104	74.4	112.2	96.8667	101.8	114.4	93.3	103.167	0.979	0.630187
High	Q921F4	Heterogeneous nuclear ribonucleoprotein L-like	23	14	21	14	64.1		70.5	92.7	106.3	89.8333	130.2	81.9	118.3	110.133	1.275	0.346953
High	Q9D0E1	Heterogeneous nuclear ribonucleoprotein M	69	67	221	66	77.6		93.5	87.3	98.2	93	110.8	110.7	99.6	107.033	1.184	0.0467493
High	Q8VEK3	Heterogeneous nuclear ribonucleoprotein U	56	58	154	58	87.9	Phospho [S247]	98.6	85	118.4	100.667	96.3	112.4	89.2	99.3	0.977	0.94268
High	Q8VDM6	Heterogeneous nuclear ribonucleoprotein U-like protein 1	39	38	54	38	95.9		91.7	108.9	108.4	103	98.4	92.5	100.2	97.0333	0.908	0.429185
High	Q00PI9	Heterogeneous nuclear ribonucleoprotein U-like protein 2	60	55	95	55	84.9	Phospho [S226]	104.4	85.7	116.4	102.167	95.5	110.5	87.4	97.8	0.915	0.73993
High	O88569	Heterogeneous nuclear ribonucleoproteins A2/B1	80	38	170	36	37.4	Acetyl [K3]	107.7	70.4	113.5	97.2	103.8	96.6	108	102.8	0.964	0.665602
High	P17710	Hexokinase-1	45	48	86	44	108.2		100.4	113.2	111.5	108.367	90.7	89.4	94.8	91.6333	0.813	0.0315623
High	O08528	Hexokinase-2	55	52	82	48	102.5		92.7	97.5	124.2	104.8	91.4	103.2	91	95.2	0.938	0.43754
High	Q09143	High affinity cationic amino acid transporter 1	8	3	6	3	67		80	107.3	111.9	99.7333	108.7	91.8	100.4	100.3	0.936	0.912267
High	Q9JL35	High mobility group nucleosome-binding domain-containing protein 5	8	3	4	3	45.3		109.8	101.8	136.9	116.167	72.7	100.8	78	83.8333	0.711	0.0700479
High	P63158	High mobility group protein B1	69	22	44	16	24.9		119.6	73.3	130.2	107.7	69.2	112.9	94.8	92.3	0.793	0.565821
High	P30681	High mobility group protein B2	55	16	20	9	24.1		118.3	53.6	149.3	107.067	61.5	148.6	68.7	92.9333	0.581	0.758631
High	O54879	High mobility group protein B3	37	7	8	6	23		96.1	101.1	104.8	100.667	100.2	88.1	109.7	99.3333	0.991	0.824569
High	P17095	High mobility group protein HMG-I/HMG-Y	48	4	7	4	11.6		62.6	62.6	157.4	94.2	86.1	95.9	135.3	105.767	1.532	0.600156
High	P52927	High mobility group protein HMGI-C	32	3	7	3	11.8		88.6	46.5	53.8	62.9667	154.9	100.5	155.7	137.033	2.878	0.034309
High	P62748	Hippocalcin-like protein 1	24	7	9	4	22.3		76.1	120.6	119.1	105.267	87.3	97.3	99.5	94.7	0.817	0.633368
High	Q8BLH7	HIRA-interacting protein 3	4	2	2	2	65.2		137	53	118.6	102.867	75.3	153.9	62.3	97.1667	0.635	0.891639
High	Q91VF2	Histamine N-methyltransferase	14	5	5	5	33.6		98.6	112.7	116.3	109.2	92.6	92.3	87.5	90.8	0.819	0.0558756
High	P70349	Histidine triad nucleotide-binding protein 1	43	6	12	6	13.8		145.7	74.9	123.4	114.667	80.8	117.7	57.4	85.3	0.655	0.355297
High	Q9D0S9	Histidine triad nucleotide-binding protein 2, mitochondrial	59	11	23	11	17.3		94.1	139.6	72.2	101.967	100.1	96.5	97.6	98.0667	1.037	0.992727
High	Q9ESB3	Histidine-rich glycoprotein	6	3	3	3	59.1		80	142.9	106.3	109.733	89.1	90.2	91.4	90.2333	0.849	0.423128
High	Q61035	Histidine--tRNA ligase, cytoplasmic	34	16	20	13	57.4		98.9	121.8	120.6	113.767	75.3	99	84.3	86.2	0.699	0.0572535
High	Q8BY71	Histone acetyltransferase type B catalytic subunit	7	2	2	2	49.2		104.2	110.9	124.7	113.267	80.8	100.9	78.5	86.7333	0.728	0.0549151
High	O09106	Histone deacetylase 1	32	12	13	7	55		85.5	114.6	123.5	107.867	82.4	94	100.1	92.1667	0.82	0.324313
High	P70288	Histone deacetylase 2	27	11	13	6	55.3		83.5	106.1	114.7	101.433	95	90.3	110.4	98.5667	0.896	0.849305
High	Q9Z2V5	Histone deacetylase 6	3	5	6	5	125.7		116	108.1	106	110.033	88.7	97.7	83.5	89.9667	0.821	0.0272174
High	O55128	Histone deacetylase complex subunit SAP18	55	8	14	8	17.6		92.1	120.7	131	114.6	80.9	88.2	87	85.3667	0.721	0.108638
High	Q5SQF8	Histone deacetylase complex subunit SAP30L	20	3	3	3	20.7		72.9	102	94.9	89.9333	117	104.5	108.7	110.067	1.146	0.16493
High	P10922	Histone H1.0	49	24	98	23	20.8		103.5	79	72.6	85.0333	96	130.9	118	114.967	1.493	0.0972323
High	P43275	Histone H1.1	53	15	73	12	21.8		99.1	74.6	125.4	99.7	90.4	103.8	106.6	100.267	1.047	0.885879
High	P15864	Histone H1.2	70	35	199	11	21.3		111	52.9	50.8	71.5667	83.5	166.6	135.2	128.433	2.555	0.136213
High	P43277	Histone H1.3	63	39	226	4	22.1		72.6	66.4	62.3	67.1	144.8	104.2	149.8	132.933	2.181	0.0179631
High	P43274	Histone H1.4	63	40	240	12	22	Phospho [T35]	99.5	58.2	55.6	71.1	110.5	138	138.1	128.867	2.37	0.0631759
High	P43276	Histone H1.5	48	30	148	15	22.6		107.5	64.3	93.5	88.4333	105.5	125.4	103.9	111.6	1.129	0.23727
High	Q8CGP7	Histone H2A type 1-K	91	23	792	2	14.1	Acetyl [K6; K10; K119; K120]	78.4	56	69.4	67.9333	138.6	93.8	163.7	132.033	1.997	0.0382158
High	Q64523	Histone H2A type 2-C	91	23	807	4	14	Acetyl [K6; K10; K119; K120]	71.3	78.1	84.4	77.9333	115.9	111.9	138.4	122.067	1.485	0.00690544
High	Q9CQ70	Histone H2A-Bbd type 1	56	12	27	12	12.8		98.8	99.5	59.5	85.9333	117.6	93.9	130.8	114.1	1.19	0.216935
High	P27661	Histone H2AX	82	23	479	9	15.1		90.4	94.7	92.2	92.4333	101.9	110.4	110.3	107.533	1.197	0.0153944
High	Q9D9Z7	Histone H2B subacrosomal variant	38	5	6	5	14.2		95.7	131.9	110.5	112.7	91.9	76.9	93.1	87.3	0.831	0.0977769
High	P70696	Histone H2B type 1-A	76	21	565	4	14.2	Acetyl [K87; K118]	56.1	164.3	132.2	117.533	75.3	67.2	104.9	82.4667	0.57	0.497922
High	Q64525	Histone H2B type 2-B	88	29	1118	3	13.9	Acetyl [K12; K21; K86; K117]	86.9	84.8	79.1	83.6	106.9	114.5	127.9	116.433	1.351	0.0109404
High	Q64524	Histone H2B type 2-E	86	20	885	3	14	Acetyl [K12; K21; K86; K117]	100.5	80.5	71.3	84.1	122.3	107.2	118.1	115.867	1.467	0.066853
High	P68433	Histone H3.1	89	33	966	3	15.4	Acetyl [K10; K15; K19; K24; K28; K80; K116; K123]; Phospho [Y100; T108]	69.6	73.6	72.7	71.9667	136.2	95.2	152.7	128.033	1.874	0.0576545
High	P84228	Histone H3.2	89	33	1050	3	15.4	Acetyl [K10; K15; K19; K24; K28; K80; K116; K123]; Phospho [Y100; T108]	92.5	115.8	164.9	124.4	70.4	86.4	69.9	75.5667	0.608	0.0903472
High	P84244	Histone H3.3	89	32	964	5	15.3	Acetyl [K10; K15; K19; K24; K80; K123]; Phospho [S87; S97; Y100; T108]	92.4	126.8	128.9	116.033	85.5	82.2	84.1	83.9333	0.663	0.100086
High	O35216	Histone H3-like centromeric protein A	17	2	4	2	15.5	Phospho [S15]	93.2	104.8	97.6	98.5333	94.1	98.3	111.9	101.433	1.007	0.685483
High	P62806	Histone H4	77	27	460	27	11.4	Acetyl [K6; K9; K13; K17; K21; K92]	76.7	97.6	102.9	92.4	99.1	108.8	114.9	107.6	1.115	0.216202
High	Q80TJ7	Histone lysine demethylase PHF8	4	3	3	2	113.5		65.9	180.1	60.8	102.267	111.3	69	112.9	97.7333	1.688	0.885611
High	Q8CFE2	Histone PARylation factor 1	10	2	2	2	39.3		97.6	101.2	111.2	103.333	86.5	100.3	103.2	96.6667	0.991	0.373963
High	P97440	Histone RNA hairpin-binding protein	5	2	2	2	31.6		102.3	104.3	102.2	102.933	99.3	96.8	95	97.0333	0.946	0.0255365
High	Q60972	Histone-binding protein RBBP4	27	9	13	3	47.6		115.3	75.3	107.2	99.2667	83.6	122.9	95.6	100.7	0.892	0.924661
High	Q60973	Histone-binding protein RBBP7	24	10	17	4	47.8		131.9	83.7	125.8	113.8	70.6	119	69.1	86.2333	0.561	0.27515
High	O08550	Histone-lysine N-methyltransferase 2B	2	2	2	2	294.6		58.1	48.3	44	50.1333	187.6	80.7	181.3	149.867	3.751	0.0545579
High	Q5DW34	Histone-lysine N-methyltransferase EHMT1	4	3	3	3	141.9		67.6	115.5	77.2	86.7667	136	103.2	100.4	113.2	1.336	0.221183
High	E9PYH6	Histone-lysine N-methyltransferase SETD1A	2	2	2	2	185.9		132.1	84.7	142.8	119.867	67.7	116	56.6	80.1	0.512	0.194491
High	Q8BGC0	HIV Tat-specific factor 1 homolog	17	11	18	11	86.2	Phospho [S388]	80.9	78.2	78.8	79.3	124.9	111.3	126	120.733	1.585	0.00628451
High	P53564	Homeobox protein cut-like 1	15	19	24	5	165.5		87.7	101.8	99	96.1667	104.9	106.1	100.6	103.867	1.06	0.221285
High	P09023	Homeobox protein Hox-B6	21	3	4	2	25.3		86	100.8	73.7	86.8333	114.2	102.4	122.9	113.167	1.327	0.0761797
High	P23463	Homeobox protein Hox-D8	16	3	5	2	31.3		69.3	115.1	112.8	99.0667	95.7	96	111.1	100.933	0.851	0.826831
High	Q8R1H0	Homeodomain-only protein	19	2	3	2	8.3		107.5	56.4	97.7	87.2	141.2	86.5	110.8	112.833	1.134	0.332117
High	Q9JJK5	Homocysteine-responsive endoplasmic reticulum-resident ubiquitin-like domain member 1 protein	7	2	6	2	43.9		85.2	66.6	78.2	76.6667	138.7	115.3	115.8	123.267	1.48	0.00781102
High	P54310	Hormone-sensitive lipase	5	3	3	3	83.3		86	121.4	95.7	101.033	100.4	90.5	106	98.9667	1.05	0.923906
High	Q61191	Host cell factor 1	14	23	27	23	210.3		89.7	93.5	105.5	96.2333	105.5	98.4	107.4	103.767	1.128	0.256524
High	Q99L47	Hsc70-interacting protein	31	15	20	15	41.6		111.3	78.4	107.1	98.9333	94.1	113.1	95.9	101.033	0.895	0.829625
High	Q61081	Hsp90 co-chaperone Cdc37	19	6	9	6	44.6		102.5	102.5	126.9	110.633	75.5	112.6	80	89.3667	0.78	0.211689
High	Q8VD75	Huntingtin-interacting protein 1	10	10	15	7	115.1		94.3	94.4	99.5	96.0667	94.5	108.2	109.1	103.933	1.146	0.234258
High	Q9JKY5	Huntingtin-interacting protein 1-related protein	41	46	90	43	119.4		112	81.9	99.9	97.9333	103.4	111.7	91.1	102.067	1.035	0.696982
High	Q8R0N6	Hydroxyacid-oxoacid transhydrogenase, mitochondrial	17	7	9	7	49.9		99.1	111.3	82.5	97.6333	101.2	100.1	105.8	102.367	1.022	0.595608
High	Q61425	Hydroxyacyl-coenzyme A dehydrogenase, mitochondrial	78	32	98	32	34.4		90.7	107.7	91.5	96.6333	108	96.4	105.8	103.4	1.156	0.358663
High	Q99KB8	Hydroxyacylglutathione hydrolase, mitochondrial	32	10	20	10	34.1		89.9	123.3	99.4	104.2	98.5	83.4	105.6	95.8333	0.991	0.532908
High	Q9DB32	Hydroxyacylglutathione hydrolase-like protein	8	2	2	2	31.5		121.3	86.2	92	99.8333	107.7	94.3	98.5	100.167	1.071	0.915796
High	P38060	Hydroxymethylglutaryl-CoA lyase, mitochondrial	51	25	79	25	34.2		90.6	120.6	121.4	110.867	96.4	84.1	87	89.1667	0.722	0.148145
High	P54869	Hydroxymethylglutaryl-CoA synthase, mitochondrial	52	27	51	26	56.8		67.8	150.9	87.7	102.133	106.9	76.4	110.2	97.8333	1.219	0.996777
High	Q2TPA8	Hydroxysteroid dehydrogenase-like protein 2	53	25	41	25	54.2		87.8	126.8	72.7	95.7667	108.5	101.3	102.9	104.233	1.172	0.566357
High	P00493	Hypoxanthine-guanine phosphoribosyltransferase	49	9	14	9	24.6		85.6	112.9	134.8	111.1	96.3	70.6	99.7	88.8667	0.852	0.275299
High	Q9JKR6	Hypoxia up-regulated protein 1	71	108	687	108	111.1	Acetyl [K692; K694]	108	94.6	79.1	93.9	110.3	100.5	107.4	106.067	1.135	0.28572
High	P03975	IgE-binding protein	21	11	12	11	62.7		90.7	125.3	107.2	107.733	92.6	106.9	77.3	92.2667	0.864	0.307337
High	Q60766	Immunity-related GTPase family M protein 1	19	9	11	8	46.5		95.1	106.6	119.3	107	90.2	98.4	90.4	93	0.849	0.1608
High	Q8VIM9	Immunity-related GTPase family Q protein	7	4	4	4	59.3		58.2	60.5	60.3	59.6667	180.5	92.2	148.4	140.367	2.461	0.0541733
High	Q61249	Immunoglobulin-binding protein 1	14	4	6	4	38.9		91.4	81.8	111.3	94.8333	106	89.5	119.9	105.133	1.159	0.44765
High	Q8CBR1	Immunoglobulin-like domain-containing receptor 1	4	2	2	2	61.2		71.2	60.3	54.1	61.8667	181	83.7	149.6	138.1	2.482	0.0690378
High	P52293	Importin subunit alpha-1	26	9	14	9	57.9		118.2	78.2	94.6	97	95.9	120.7	92.4	103	1.014	0.67213
High	O35343	Importin subunit alpha-3	13	5	7	2	57.9		118.3	78.6	134.7	110.533	73.6	114	80.8	89.4667	0.682	0.386908
High	O35344	Importin subunit alpha-4	10	5	6	2	57.7		104.8	105.1	141.5	117.133	69.2	101.6	77.9	82.9	0.741	0.0832557
High	Q60960	Importin subunit alpha-5	15	6	10	4	60.1		81.2	80.9	100.7	87.6	121.1	101.4	114.6	112.367	1.411	0.0535207
High	O35345	Importin subunit alpha-7	9	5	10	3	59.9		85.8	99.3	131.9	105.667	81.8	114.2	87.1	94.3667	0.877	0.547328
High	P70168	Importin subunit beta-1	44	34	60	34	97.1		121.7	74	115.9	103.867	80.2	129.4	78.9	96.1667	0.692	0.740083
High	Q8VI75	Importin-4	10	7	9	7	119.2		100.5	107.4	114.6	107.5	83.8	108.4	85.2	92.4667	0.793	0.191171
High	Q8BKC5	Importin-5	28	24	38	24	123.5		107.3	92.1	124.6	108	85.7	101.3	88.9	91.9667	0.828	0.214486
High	Q9EPL8	Importin-7	9	6	7	6	119.4		92.4	109.7	120.8	107.633	83.4	106	87.7	92.3667	0.799	0.228386
High	Q91YE6	Importin-9	13	8	9	8	116		103.9	101	134.9	113.267	73.3	104	83	86.7667	0.799	0.123812
High	Q8BPG6	Inactive C-alpha-formylglycine-generating enzyme 2	37	9	10	9	34.7		86.7	90.2	84.5	87.1333	125	91.8	121.8	112.867	1.405	0.122827
High	Q8BTX9	Inactive hydroxysteroid dehydrogenase-like protein 1	9	4	4	4	36.8		81.5	125.9	95.3	100.9	104.7	87.9	104.8	99.1333	1.099	0.977539
High	Q3USB7	Inactive phospholipase C-like protein 1	6	3	4	3	122.6	Phospho [S78]	76.2	76.4	58.4	70.3333	137.5	103.4	148.2	129.7	1.805	0.0137867
High	Q80WQ6	Inactive rhomboid protein 2	2	2	2	2	93.4		102.5	82.3	123.1	102.633	102.9	97	92.1	97.3333	0.946	0.763842
High	Q9D5A9	Inactive ribonuclease-like protein 10	53	10	16	10	23.4	Phospho [S109]	156.4	48.4	123	109.267	99.2	117.2	55.8	90.7333	0.807	0.792661
High	P60154	Inactive ribonuclease-like protein 9	17	4	7	4	21.4		71	173.6	39	94.5333	125.9	54.8	135.7	105.467	1.773	0.69613
High	O70169	Inactive serine protease 39	4	2	2	2	40.7		87.7	116.9	111.1	105.233	106	77.2	101.1	94.7667	0.91	0.464953
High	Q8BKG3	Inactive tyrosine-protein kinase 7	6	5	5	5	117.5		81.3	113.6	114.1	103	110.6	79.5	101	97.0333	0.889	0.721653
High	Q69Z38	Inactive tyrosine-protein kinase PEAK1	4	7	7	7	191	Phospho [S569]	78.7	64.3	68.2	70.4	143.5	97.9	147.4	129.6	2.104	0.029888
High	Q63ZW7	InaD-like protein	3	4	4	4	198.4		77.7	67.5	57.3	67.5	133.4	109.4	154.7	132.5	1.976	0.00760052
High	P28776	Indoleamine 2,3-dioxygenase 1	33	11	18	11	45.6		71.7	188.9	59.3	106.633	111.6	84	84.5	93.3667	1.178	0.99088
High	P40936	Indolethylamine N-methyltransferase	26	6	10	6	29.4		73.4	58	271.1	134.167	64.2	71.4	61.9	65.8333	0.876	0.433059
High	P97287	Induced myeloid leukemia cell differentiation protein Mcl-1 homolog	7	2	2	2	35.2		84.9	95.1	80.6	86.8667	122.4	97.1	119.9	113.133	1.413	0.0500479
High	Q920Q8	Influenza virus NS1A-binding protein homolog	6	3	3	3	71.5		72.2	64.9	154.4	97.1667	103.3	95.4	109.9	102.867	1.431	0.672451
High	O88351	Inhibitor of nuclear factor kappa-B kinase subunit beta	8	5	6	5	86.6		105.5	96.5	103.3	101.767	99.2	96	99.5	98.2333	0.96	0.331508
High	Q9DBZ1	Inhibitor of nuclear factor kappa-B kinase-interacting protein	18	5	5	3	42.5		120	94.8	97.1	103.967	90.4	110.3	87.5	96.0667	0.932	0.494442
High	Q9WU40	Inner nuclear membrane protein Man1	13	9	13	9	100.2		92.1	88.9	96.6	92.5333	114.4	100.2	107.9	107.5	1.171	0.0387882
High	Q9D819	Inorganic pyrophosphatase	53	12	23	12	32.6		117	108.1	102.2	109.1	76.3	124	72.5	90.9333	0.707	0.341854
High	Q91VM9	Inorganic pyrophosphatase 2, mitochondrial	50	16	41	16	38.1		86.9	117.7	107	103.867	95.3	87.5	105.7	96.1667	0.89	0.534494
High	Q9D892	Inosine triphosphate pyrophosphatase	39	5	6	5	21.9		100.7	97.2	128.5	108.8	84	89.4	100.3	91.2333	0.887	0.184763
High	P24547	Inosine-5'-monophosphate dehydrogenase 2	34	13	19	13	55.8		123.9	79.8	115.1	106.267	75.3	125.6	80.3	93.7333	0.698	0.557487
High	P11881	Inositol 1,4,5-trisphosphate receptor type 1	12	27	31	17	313		76.7	122.2	116.1	105	92.7	92.6	99.7	95	0.798	0.642421
High	Q9Z329	Inositol 1,4,5-trisphosphate receptor type 2	10	23	29	15	307.3		91.7	118	103.8	104.5	95.1	85.4	106.1	95.5333	0.916	0.410846
High	P70227	Inositol 1,4,5-trisphosphate receptor type 3	8	19	22	13	304.1		95.7	112.7	108.1	105.5	96.8	90.5	96.1	94.4667	0.889	0.145694
High	Q6ZQB6	Inositol hexakisphosphate and diphosphoinositol-pentakisphosphate kinase 2	3	2	2	2	128.3		66.8	42.5	64	57.7667	168.3	120.2	138.2	142.233	2.161	0.00907423
High	O55023	Inositol monophosphatase 1	31	10	18	10	30.4		94.8	84.6	111.4	96.9333	109.9	95	104.3	103.067	1.1	0.515907
High	Q91UZ5	Inositol monophosphatase 2	13	3	3	3	31.7		93.8	93.2	142.8	109.933	81.4	102.1	86.8	90.1	0.925	0.330401
High	Q80V26	Inositol monophosphatase 3	44	16	30	16	38.6		84	73.8	70.1	75.9667	155.8	83.3	133	124.033	1.803	0.125076
High	Q8C5L6	Inositol polyphosphate 5-phosphatase K	4	2	2	2	54.1		61.2	109.7	138.8	103.233	97.4	72.8	120.2	96.8	0.888	0.92338
High	Q6NVF0	Inositol polyphosphate 5-phosphatase OCRL	4	3	4	3	104.2		99.4	84.7	91.4	91.8333	114.5	97.5	112.4	108.133	1.23	0.0768829
High	Q9JHU9	Inositol-3-phosphate synthase 1	22	14	24	14	60.9		107.2	133.6	120.3	120.367	82.8	88.7	67.4	79.6333	0.688	0.0182505
High	Q9JHR7	Insulin-degrading enzyme	23	21	27	21	117.7		90.1	113.3	115.5	106.3	87.7	97.8	95.5	93.6667	0.843	0.264385
High	Q60751	Insulin-like growth factor 1 receptor	4	6	6	5	155.7		98.5	121.7	145.3	121.833	80.9	75.5	78.1	78.1667	0.641	0.057198
High	O88477	Insulin-like growth factor 2 mRNA-binding protein 1	8	4	4	4	63.4		139.9	70.2	115.1	108.4	69.4	140.8	64.6	91.6	0.603	0.580227
High	Q61581	Insulin-like growth factor-binding protein 7	15	3	5	3	29		112.1	121.9	166.7	133.567	52.1	84.4	62.8	66.4333	0.515	0.0198368
High	O89051	Integral membrane protein 2B	49	14	24	14	30.2		94.9	113.4	95	101.1	110.1	82.2	104.4	98.9	1.099	0.819687
High	Q91VK4	Integral membrane protein 2C	19	2	2	2	30.5		80.3	76.6	65.3	74.0667	135.4	97.6	144.8	125.933	1.768	0.0321239
High	Q8BPS4	Integral membrane protein GPR180	10	4	7	4	48.9		109	137.9	120.9	122.6	77.7	76	78.5	77.4	0.643	0.0200093
High	Q6P4S8	Integrator complex subunit 1	3	3	5	3	245		102.2	86.7	80.4	89.7667	105.3	124.8	100.6	110.233	1.215	0.100199
High	Q9D168	Integrator complex subunit 12	7	2	2	2	48.5		90.5	64.4	61.4	72.1	134.9	113.1	135.7	127.9	2.095	0.0245181
High	Q8QZV7	Integrator complex subunit 13	3	3	4	3	82.7		96.6	111.1	93.7	100.467	95.3	99.8	103.5	99.5333	1.033	0.90885
High	Q7TPD0	Integrator complex subunit 3	5	4	5	4	117.9		69.5	73.9	88.8	77.4	125.9	102.1	139.8	122.6	1.705	0.019856
High	Q7TQK1	Integrator complex subunit 7	2	2	3	2	106.8		82.3	87.7	104.8	91.6	113.7	98.1	113.3	108.367	1.292	0.13045
High	Q8K114	Integrator complex subunit 9	5	2	2	2	74		88.6	68.4	77.4	78.1333	125.8	108.4	131.4	121.867	1.626	0.0105273
High	Q3V3R4	Integrin alpha-1	16	22	24	22	130.7		90.5	116.3	103.6	103.467	102.6	95.7	91.3	96.5333	0.924	0.475577
High	Q62469	Integrin alpha-2	6	6	8	6	128.9		93.3	115.1	100.4	102.933	103.4	87.7	100.2	97.1	0.998	0.514956
High	Q62470	Integrin alpha-3	19	16	28	16	116.7		96.9	96.5	93	95.4667	113.7	106.8	93	104.5	1.107	0.276803
High	Q61738	Integrin alpha-7	7	8	11	8	129.2		92.6	154.6	96.6	114.6	94.5	81.1	80.6	85.4	0.839	0.238532
High	A2ARA8	Integrin alpha-8	6	7	8	7	117.5	Acetyl [K159]	88.7	109.3	90.2	96.0667	112.5	90.9	108.3	103.9	1.201	0.45079
High	B8JK39	Integrin alpha-9	1	2	2	2	114.3		94	88.9	75.7	86.2	116.1	102.9	122.3	113.767	1.305	0.0303612
High	P43406	Integrin alpha-V	15	12	22	12	115.3		98.2	124.6	123.5	115.433	82.3	85.8	85.6	84.5667	0.693	0.0555528
High	P09055	Integrin beta-1	40	38	71	38	88.2		99.9	90	94.7	94.8667	104.1	88.2	123.1	105.133	1.099	0.435142
High	P11835	Integrin beta-2	4	2	2	2	85		94.8	110.1	105	103.3	100	92.9	97.3	96.7333	0.927	0.284859
High	A2A863	Integrin beta-4	14	23	28	23	201.5		84.1	102.9	87	91.3333	116.9	95.5	113.6	108.667	1.306	0.12147
High	O70309	Integrin beta-5	5	3	3	3	87.9		87.3	123.7	120.8	110.6	73.7	106.1	88.3	89.3667	0.731	0.240566
High	Q8R0F6	Integrin-linked kinase-associated serine/threonine phosphatase 2C	11	5	5	5	42.7		78.4	112.8	113.5	101.567	111.4	84.8	99.1	98.4333	0.878	0.881571
High	O55222	Integrin-linked protein kinase	48	27	60	27	51.3		97.8	108.1	137.2	114.367	78.5	96.7	81.7	85.6333	0.756	0.0875532
High	A6X935	Inter alpha-trypsin inhibitor, heavy chain 4	2	2	2	2	104.6		114.5	127.4	114.6	118.833	71.6	91.7	80.2	81.1667	0.699	0.0181294
High	Q61703	Inter-alpha-trypsin inhibitor heavy chain H2	6	6	9	6	105.9		94.8	113.4	99.5	102.567	99.2	95.9	97.2	97.4333	0.978	0.461055
High	Q61704	Inter-alpha-trypsin inhibitor heavy chain H3	3	3	4	3	99.3		105.6	92.8	104.4	100.933	102.6	100.8	93.9	99.1	0.965	0.743739
High	P13597	Intercellular adhesion molecule 1	6	2	2	2	58.8		97.7	134.2	128.2	120.033	75.9	89.1	74.9	79.9667	0.592	0.0362873
High	Q8R3Y8	Interferon regulatory factor 2-binding protein 1	16	5	6	5	61.7		80.2	117.5	106	101.233	100.2	94.2	102	98.8	0.946	0.925284
High	P0DOV2	Interferon-activable protein 204	7	3	4	3	69.4		92.6	69.1	92	84.5667	118.7	83.2	144.3	115.4	1.29	0.207424
High	Q9D8C4	Interferon-induced 35 kDa protein homolog	19	4	5	3	31.9		94.6	143.6	141.7	126.633	63.3	79.1	77.7	73.3667	0.548	0.0405662
High	Q64282	Interferon-induced protein with tetratricopeptide repeats 1	8	2	2	2	53.7		91.9	100	96.5	96.1333	108.4	92.6	110.6	103.867	1.123	0.318065
High	Q80SU7	Interferon-induced very large GTPase 1	5	14	18	13	280.6		128.3	96.1	119.5	114.633	79.6	108.3	68.2	85.3667	0.666	0.143174
High	Q03963	Interferon-induced, double-stranded RNA-activated protein kinase	9	2	2	2	58.2		105	119.7	127.4	117.367	55.7	115.3	76.8	82.6	0.641	0.19737
High	Q9WTX2	Interferon-inducible double-stranded RNA-dependent protein kinase activator A	38	14	20	14	34.3	Phospho [S18]	98.3	97.1	106.3	100.567	99.7	106.8	91.8	99.4333	1.015	0.831492
High	Q8C262	Interferon-inducible GTPase 5	8	2	2	2	45.1		91.4	91.8	63.6	82.2667	116.6	83.3	153.3	117.733	1.275	0.19429
High	Q9CXY6	Interleukin enhancer-binding factor 2	42	11	12	11	43		94.4	91.7	120.5	102.2	92.5	101.1	99.8	97.8	1.057	0.719255
High	Q9Z1X4	Interleukin enhancer-binding factor 3	22	15	20	13	96		98.8	101	138	112.6	76.1	99.4	86.6	87.3667	0.858	0.142199
High	Q00560	Interleukin-6 receptor subunit beta	2	2	2	2	102.4		76	71.9	61	69.6333	143.7	92.6	154.9	130.4	2	0.0474913
High	Q9Z0R4	Intersectin-1	2	4	4	4	194.2		80.4	50	58.2	62.8667	170	95.7	145.8	137.167	2.506	0.0270176
High	Q9Z0R6	Intersectin-2	4	4	4	4	188.8		91	89.8	89.2	90	110.1	110.7	109.3	110.033	1.226	4.16643e-05
High	E9PY46	Intraflagellar transport protein 140 homolog	5	4	4	4	165.8		86.7	97.9	92	92.2	113.6	102.3	107.6	107.833	1.17	0.0283969
High	Q61025	Intraflagellar transport protein 20 homolog	17	2	2	2	15.2		95.7	123.7	113.5	110.967	82.4	97.6	87.2	89.0667	0.768	0.0845162
High	Q9D0P8	Intraflagellar transport protein 27 homolog	10	2	2	2	20.8		79.7	161.3	121.5	120.833	69.1	84.9	83.4	79.1333	0.686	0.191939
High	Q0GNC1	Inverted formin-2	5	4	4	4	138.5		80	108.1	125.9	104.667	98.1	86.5	101.4	95.3333	0.908	0.626291
High	Q8R0S2	IQ motif and SEC7 domain-containing protein 1	5	5	5	4	107.9		88.3	102.3	86.1	92.2333	110.5	101.6	111.3	107.8	1.25	0.0792616
High	Q9D924	Iron-sulfur cluster assembly 1 homolog, mitochondrial	50	4	4	4	14.2		141	103.4	77	107.133	77.5	110.5	90.6	92.8667	0.876	0.582972
High	Q9DCB8	Iron-sulfur cluster assembly 2 homolog, mitochondrial	67	8	16	8	16.7		105.6	91.1	85.5	94.0667	114.4	96	107.4	105.933	1.18	0.213372
High	Q9D7P6	Iron-sulfur cluster assembly enzyme ISCU, mitochondrial	29	6	10	6	18.1		80.5	145.6	113.9	113.333	83.2	74.9	101.8	86.6333	0.73	0.290687
High	Q8K3A0	Iron-sulfur cluster co-chaperone protein HscB	35	8	11	8	26.6		81.1	130.8	90.2	100.7	97	89.5	111.3	99.2667	1.075	0.986537
High	Q9CWD8	Iron-sulfur protein NUBPL	31	8	11	8	34.1		71.4	150.9	103.5	108.6	91.6	80.9	101.6	91.3667	0.886	0.613792
High	P97411	Islet cell autoantigen 1	3	2	2	2	54.3		102.4	93.4	107.3	101.033	96.5	102.8	97.6	98.9667	0.953	0.696604
High	Q9DB29	Isoamyl acetate-hydrolyzing esterase 1 homolog	58	11	25	11	28		94.6	112.2	114.2	107	92.3	92.1	94.5	92.9667	0.823	0.147715
High	Q8C0M9	Isoaspartyl peptidase/L-asparaginase	19	8	9	8	33.9		87.1	119.7	101.3	102.7	97.2	89.5	105.2	97.3	0.96	0.675216
High	Q9D7B6	Isobutyryl-CoA dehydrogenase, mitochondrial	58	23	53	23	45		75.5	131.1	91.2	99.2667	102.4	85	114.8	100.733	1.123	0.865709
High	Q91V64	Isochorismatase domain-containing protein 1	27	5	8	5	32		76.3	122.2	135.8	111.433	89	78	98.7	88.5667	0.728	0.370821
High	P85094	Isochorismatase domain-containing protein 2A	67	10	37	10	22.4		84.4	116.3	102.1	100.933	94.3	87.7	115.2	99.0667	0.924	0.899492
High	Q9D6R2	Isocitrate dehydrogenase [NAD] subunit alpha, mitochondrial	51	24	48	24	39.6		110.8	94.1	102.6	102.5	99	101.2	92.4	97.5333	0.965	0.43309
High	P70404	Isocitrate dehydrogenase [NAD] subunit gamma 1, mitochondrial	40	15	41	15	42.8		85	96.7	85.8	89.1667	116	97.5	119	110.833	1.351	0.0544394
High	O88844	Isocitrate dehydrogenase [NADP] cytoplasmic	59	24	34	23	46.6		93.1	124.6	129.2	115.633	77.6	86.8	88.8	84.4	0.696	0.0830593
High	P54071	Isocitrate dehydrogenase [NADP], mitochondrial	71	39	108	38	50.9		90.2	134	82.6	102.267	102.2	86.7	104.3	97.7333	1.133	0.883955
High	Q8R3V5-1	Isoform 1 of Endophilin-B2	17	8	10	7	44.1		100.1	84.4	89.6	91.3667	109.2	111.8	104.9	108.633	1.219	0.0585969
High	Q64516-1	Isoform 1 of Glycerol kinase	43	19	34	13	57.4		101.7	90	106.9	99.5333	103.1	98.3	99.9	100.433	0.982	0.850742
High	Q64012-2	Isoform 1 of RNA-binding protein Raly	66	21	36	21	31.2		94.2	69.3	123.7	95.7333	97.8	113	102	104.267	1.083	0.579089
High	Q9JMH9-1	Isoform 1 of Unconventional myosin-XVIIIa	13	21	22	21	230.8		93.4	89.9	97.8	93.7	104.4	101.9	112.5	106.267	1.118	0.033094
High	Q9WTP6-2	Isoform 2 of Adenylate kinase 2, mitochondrial	78	23	38	23	25.6		105.4	98.2	95.4	99.6667	92.9	101.4	106.6	100.3	1.033	0.912234
High	Q7TQH0-2	Isoform 2 of Ataxin-2-like protein	18	17	26	16	113	Phospho [S337]	103.8	91.6	113.2	102.867	87.4	117.5	86.5	97.1333	0.842	0.620869
High	O70133-2	Isoform 2 of ATP-dependent RNA helicase A	38	54	94	54	149.5		98.9	96.1	119.6	104.867	91.9	104.3	89.2	95.1333	0.929	0.327421
High	Q30KP6-2	Isoform 2 of Beta-defensin 41	31	2	5	2	7.4		101.2	89.7	110.7	100.533	113.7	79	105.8	99.5	1.045	0.892117
High	Q640L3-2	Isoform 2 of Cell cycle progression protein 1	22	20	24	19	92.1		117.5	98.5	117.8	111.267	90	96.1	80	88.7	0.766	0.0477058
High	Q6IRU5-2	Isoform 2 of Clathrin light chain B	33	8	9	8	23.2		89.6	64.7	81.9	78.7333	136.1	86.2	141.5	121.267	1.66	0.102752
High	Q9JII5-2	Isoform 2 of DAZ-associated protein 1	44	13	20	13	43.1	Acetyl [K11]	98	86.9	100.1	95	101.2	110.6	103.1	104.967	1.052	0.137266
High	Q9QX60-2	Isoform 2 of Deoxyguanosine kinase, mitochondrial	20	5	6	5	28.8		75.9	136.9	123.4	112.067	90	74	100	88	0.729	0.361874
High	Q62418-2	Isoform 2 of Drebrin-like protein	34	17	30	17	48.4		101.1	82.6	87.3	90.3333	110.3	127.3	91.4	109.667	1.264	0.184205
[truncated: 2,407 more rows]
